# Supplementary material for: Modelling the short-term response to nitrogen that coordinates events in lateral root initiation
Source: Quant Plant Biol. 2026 May 5;7:e12. doi: 10.1017/qpb.2026.10047 (PMC13280857; doi:10.1017/qpb.2026.10047)
Supplement: Gaudinier et al. supplementary material [file S2632882826100472sup001.zip]

Archive with 11 entries (11 files):
- FigureS1.tiff
- FigureS2v2.eps
- FigureS3.tiff
- FigureS4&5.tiff
- FigureS6.tiff
- TableS1_geneexpression.xlsx
- TableS2_datasetoverlap.xlsx
- TableS3_networks.xlsx
- TableS4_DAP-seq.xlsx
- TableS5_Gene_Expression_Max_TFs_N-DEGs.xlsx
- TableS6_EnrichedMotifs.xlsx
