# Supplementary material for: Modelling the short-term response to nitrogen that coordinates events in lateral root initiation
Source: Quant Plant Biol. 2026 May 5;7:e12. doi: 10.1017/qpb.2026.10047 (PMC13280857; doi:10.1017/qpb.2026.10047)
Supplement: Gaudinier et al. supplementary material [file S2632882826100472sup001.zip › TableS1_geneexpression.xlsx]

## Sheet: Sheet1
gene_ID	N_10mM_15m	N_10mM_180m	N_10mM_45m	N_10mM_90m	N_1mM_0m	N_1mM_15m	N_1mM_180m	N_1mM_45m	N_1mM_90m	log2fc_N_10mM_15m_N_1mM_15m	log2fc_N_10mM_45m_N_1mM_45m	log2fc_N_10mM_90m_N_1mM_90m	log2fc_N_10mM_180m_N_1mM_180m	qN_10mM_15m_N_1mM_15m	qN_10mM_45m_N_1mM_45m	qN_10mM_90m_N_1mM_90m	qN_10mM_180m_N_1mM_180m
AT1G01010	8.97165	9.3803	11.4065	11.6662	9.62446	7.9017	8.88995	10.9446	12.5668	-0.18321	-0.0596381	0.107285	-0.0774586	0.725141	0.932565	0.853141	0.910086
AT1G01040	3.31363	2.9497	2.88793	2.57207	3.03549	2.86768	2.72	2.30459	2.32349	-0.208531	-0.325528	-0.146635	-0.116963	0.870979	0.81491	0.935221	0.940142
AT1G01046	1.01178	0	0	0	0	0	4.81165	0	0	65535	0	0	65535	1	1	1	1
AT1G01073	0	0	0	0	0	0	0	0	0	0	0	0	0	1	1	1	1
AT1G01110	5.44418	4.94107	5.61536	5.22381	4.38887	4.65777	4.96293	5.44098	5.02148	-0.225076	-0.0455132	-0.0569885	0.00636874	0.783461	0.979665	0.961906	0.995468
AT1G01115	0	0	0	0	0	0	0	0	0	0	0	0	0	1	1	1	1
AT1G01160	38.2219	35.6947	41.2793	38.8091	36.157	32.491	45.5521	32.9848	38.7642	-0.234361	-0.323619	-0.00166924	0.351806	0.635964	0.404473	0.996957	0.365876
AT1G01180	16.1423	13.5948	8.49524	10.3861	15.3291	12.1013	12.9993	9.56937	9.97352	-0.415691	0.171769	-0.058477	-0.0646235	0.25244	0.810073	0.949082	0.935159
AT1G01210	27.5849	23.4335	25.2072	32.9666	23.9597	26.6762	26.7603	25.3403	30.0719	-0.0483218	0.00759701	-0.13259	0.191522	0.954133	0.992578	0.833639	0.740643
AT1G01220	1.91777	2.1181	2.22187	1.75901	2.32318	1.95766	1.86247	2.17638	2.13738	0.0296977	-0.029845	0.281079	-0.18555	1	0.978292	0.633605	1
AT1G01225,AT1G01230	51.3226	55.9725	46.1211	61.5189	51.6583	50.6784	48.4952	52.1013	54.6327	-0.0182242	0.175891	-0.171263	-0.206877	0.982154	0.732148	0.689001	0.591784
AT1G01240	26.7958	31.6374	27.8425	28.8145	36.2731	28.7188	30.8791	25.4091	31.2932	0.099988	-0.131944	0.119052	-0.035001	0.849715	0.786297	0.808944	0.959096
AT1G01260	2.33763	1.98495	2.93812	1.88779	2.12142	3.13162	2.30598	3.05766	2.42569	0.421863	0.0575337	0.361696	0.216278	0.324218	1	0.493443	0.75052
AT1G01280	0	0	0	0	0	0	0	0	0	0	0	0	0	1	1	1	1
AT1G01290	20.9891	18.8527	18.7245	19.4016	18.3785	18.9832	19.4469	20.3512	19.1877	-0.144914	0.120187	-0.015997	0.0447652	0.789598	0.837773	0.984619	0.953459
AT1G01300	24.3078	21.4811	22.6722	23.1119	23.6333	23.5781	21.9353	28.0661	22.9933	-0.0439705	0.307904	-0.00742122	0.0301849	0.947252	0.290137	0.992411	0.966767
AT1G01305	0	0.15701	0	0.0917572	0	0.0876685	0.267249	0	0	65535	0	65535	0.767333	1	1	1	1
AT1G01310	0.386125	0.94411	0.618423	0.465074	0.385139	0.207632	0.803115	0.333682	0.437138	-0.895038	-0.89012	-0.0893706	-0.233349	1	1	1	1
AT1G01350	10.0186	11.1124	9.87504	10.6398	8.67451	9.88705	11.1699	9.52237	11.2911	-0.0190747	-0.0524658	0.0857196	0.00744751	0.983188	0.944726	0.899401	0.994101
AT1G01355	0	0	0	0	0	0.0721232	0	0	0	65535	0	0	0	1	1	1	1
AT1G01360	31.156	33.9419	35.4372	31.5847	45.4393	30.3294	27.7538	31.1839	28.8996	-0.0387955	-0.184463	-0.128173	-0.290381	0.955322	0.653132	0.801444	0.374176
AT1G01370	19.7659	16.9336	19.9208	17.0237	17.1613	16.7786	16.8799	16.2869	14.9514	-0.23639	-0.290565	-0.187259	-0.00458654	0.614948	0.504233	0.74125	0.99599
AT1G01380	25.3744	38.2344	36.8014	32.7169	35.0888	28.9027	44.0597	29.9693	41.77	0.187833	-0.296275	0.352431	0.204587	0.74673	0.48956	0.325463	0.669191
AT1G01410	0	0	0	0	0	0	0	0	0	0	0	0	0	1	1	1	1
AT1G01448	1.79686	3.13781	2.6394	3.46698	3.81348	3.03673	3.54892	2.56467	3.11026	0.757042	-0.0414341	-0.156645	0.177621	0.117199	0.972529	0.854409	0.82423
AT1G01460	0	0	0	0	0	0	0	0	0	0	0	0	0	1	1	1	1
AT1G01471	0	0	0	0	0	0	0	0	0	0	0	0	0	1	1	1	1
AT1G01480	3.62221	3.90253	3.39285	4.10801	3.87982	4.66406	3.31225	4.03879	3.31564	0.364715	0.251426	-0.309151	-0.236598	0.511474	0.724171	0.627284	0.747906
AT1G01500	4.70476	8.65483	6.04511	7.70235	6.45499	6.54078	9.24153	4.56908	7.12837	0.475342	-0.403864	-0.111725	0.0946253	0.264218	0.382571	0.87936	0.893927
AT1G01510	9.54422	8.75076	9.20564	8.78379	9.26783	8.8836	9.22103	8.19556	10.5307	-0.103483	-0.167675	0.261682	0.0755193	0.860395	0.742382	0.49674	0.912534
AT1G01520	0	0.0584372	0.160308	0	0	0	0	0	0.0446084	0	65535	65535	65535	1	1	1	1
AT1G01540	17.0712	10.759	14.0668	12.478	13.3832	18.1315	12.4318	11.7255	12.9791	0.0869363	-0.262645	0.0568005	0.208486	0.875361	0.453277	0.933073	0.613273
AT1G01550	193.006	145.029	162.444	159.393	137.827	195.588	142.938	176.934	137.743	0.0191722	0.123268	-0.210618	-0.020958	0.975664	0.780028	0.480868	0.973337
AT1G01560	2.86045	0.359587	1.4162	1.08887	0.775124	3.6345	1.01205	0.711236	1.44171	0.345517	-0.993627	0.404941	1.49288	0.780388	1	1	1
AT1G01570	0.596344	0.680758	0.320816	0.5721	1.04646	0.593327	0.744168	0.654017	0.798003	-0.00731619	1.02758	0.480127	0.128486	1	1	1	1
AT1G01580	3.98901	1.14493	3.16116	3.34033	4.06461	2.94221	1.41479	4.15395	2.27048	-0.43913	0.394031	-0.556993	0.305323	0.329591	0.39095	0.208282	1
AT1G01590	0	0	0	0.0345173	0	0	0.0246207	0	0	0	0	65535	65535	1	1	1	1
AT1G01600	2.36809	3.01857	3.53316	1.71376	2.1877	2.39022	1.55498	2.28767	1.43689	0.0134213	-0.627078	-0.254213	-0.956967	0.995021	0.19201	1	0.0450729
AT1G01630	92.8343	86.4606	85.3802	86.5747	96.8556	96.082	78.643	92.4245	83.5904	0.0496087	0.114374	-0.0506084	-0.136725	0.931498	0.796198	0.929334	0.732311
AT1G01690	3.32094	3.25377	2.881	2.84164	3.09756	3.30224	3.356	2.23505	2.70264	-0.00814996	-0.366265	-0.0723535	0.044632	0.99516	0.622517	0.952504	0.971372
AT1G01695	0.436609	0.48161	0.359947	0.442367	0.579519	0.744276	0.483783	0.232479	0.301097	0.769497	-0.630689	-0.555015	0.00649604	1	1	1	1
AT1G01710	8.49213	9.26162	9.53521	10.3126	9.36101	9.42348	8.35819	7.58187	10.134	0.150133	-0.330712	-0.025206	-0.148073	0.757386	0.290426	0.973363	0.759584
AT1G01720	60.1499	44.7457	68.7827	51.3399	45.0506	61.3764	42.0471	70.0858	49.4621	0.0291229	0.0270763	-0.0537551	-0.0897447	0.969728	0.970737	0.937939	0.887444
AT1G01730	39.9671	36.4927	39.9515	40.1539	39.8536	32.5074	39.3277	26.5189	41.3477	-0.298043	-0.591226	0.0422648	0.107938	0.362616	0.0187323	0.952118	0.845056
AT1G01750	363.374	320.188	337.234	370.827	345.917	334.546	312.479	325.649	297.787	-0.11925	-0.0504322	-0.316467	-0.0351604	0.777273	0.929059	0.195552	0.954466
AT1G01770,AT1G01780	60.4044	59.2593	50.9726	66.5953	62.6574	62.8316	72.7237	49.397	62.6742	0.0568366	-0.0453005	-0.087549	0.295385	0.939991	0.951472	0.889106	0.42024
AT1G01790	2.48061	2.11675	2.32765	2.44701	2.37368	2.05158	2.06654	1.7332	1.98676	-0.273964	-0.425439	-0.300603	-0.0346313	0.618623	0.353697	0.560507	1
AT1G01800	74.2705	77.5341	83.3074	77.887	74.2445	74.6395	65.7736	89.1985	70.1733	0.00715033	0.0985732	-0.150459	-0.237322	0.991535	0.833809	0.699698	0.450144
AT1G01810	2.82249	3.14653	5.0695	2.11529	1.71434	1.48781	2.82646	3.47663	5.32092	-0.923777	-0.544154	1.33082	-0.154764	1	0.610279	0.128473	1
AT1G01840	7.8059	9.66085	7.10114	7.37532	10.621	7.01012	8.58312	7.03512	6.54419	-0.155127	-0.0134755	-0.172492	-0.170649	0.910665	0.995305	0.895605	0.860537
AT1G01870	0	0	0	0	0	0	0	0	0	0	0	0	0	1	1	1	1
AT1G01900	0.456082	0.298308	0.301789	0.394505	0.323782	0.191895	0.349839	0.31543	0.479351	-1.24897	0.0637818	0.281039	0.229885	1	1	1	1
AT1G01920	11.224	11.7047	12.3548	12.322	10.8772	10.1525	14.3867	9.83433	12.5148	-0.14475	-0.329169	0.0224069	0.297648	0.784404	0.337502	0.97796	0.376626
AT1G01940	22.6694	25.3886	24.8102	28.6638	25.3538	22.2162	29.4125	20.2704	26.712	-0.029129	-0.291562	-0.10174	0.212244	0.973141	0.495124	0.873889	0.644885
AT1G01950	12.2762	6.59311	7.82096	8.18036	9.47712	10.3496	8.58993	7.80058	7.70909	-0.24629	-0.00376545	-0.0856031	0.381687	0.723571	0.996187	0.940428	0.557316
AT1G01970	2.05879	3.38271	3.1759	3.12961	2.18005	2.6325	3.37714	3.22268	2.84866	0.354636	0.0210944	-0.135699	-0.00237881	0.648117	0.985921	0.891608	0.995074
AT1G02000	17.6616	15.8454	17.0582	12.0836	17.2468	17.5951	13.807	16.0462	13.9106	-0.00544477	-0.088232	0.203135	-0.198656	0.994887	0.878083	0.644781	0.644832
AT1G02010	1.87984	1.79991	2.56126	2.05163	2.23045	2.30573	2.32252	2.03842	2.07184	0.294613	-0.329401	0.0141437	0.367764	0.677338	0.591726	0.991781	0.550075
AT1G02065	0	0	0.0301195	0	0	0	0	0	0	0	65535	0	0	1	1	1	1
AT1G02074	0	0	0	0	0	0	0	0	0	0	0	0	0	1	1	1	1
AT1G02080	5.72861	5.59995	5.35042	4.7687	5.99467	5.81205	4.62066	5.17889	4.73744	0.0208618	-0.0470077	-0.0094888	-0.277315	0.976321	0.94189	0.989387	0.375314
AT1G02100,AT1G02110	54.0308	48.7141	50.8214	42.8309	57.9442	53.3969	58.7493	52.0151	48.6522	-0.0170258	0.0334949	0.183853	0.270232	0.980955	0.982903	0.661668	0.392369
AT1G02120	26.2576	25.459	24.5536	25.9613	25.3856	24.7805	27.8752	22.9154	26.4024	-0.0835326	-0.099616	0.0243081	0.13081	0.871343	0.841606	0.97234	0.764418
AT1G02145,AT1G02150	12.9217	14.8283	13.0876	14.3746	15.5578	15.1392	16.2304	15.5382	14.3277	0.228488	0.24762	-0.00471804	0.130346	0.613339	0.652316	0.995346	0.807619
AT1G02160	221.588	228.601	221.273	223.396	201.246	200.867	227.47	187.024	233.613	-0.141636	-0.242603	0.0645151	-0.00715498	0.738443	0.605063	0.907455	0.991957
AT1G02170	52.9488	44.0487	51.558	40.8945	41.7637	45.2633	45.558	42.4062	46.1831	-0.226256	-0.28192	0.175458	0.0486074	0.518445	0.404719	0.665586	0.940042
AT1G02190	0	0	0	0	0	0.0178021	0	0.0192197	0	65535	65535	0	0	1	1	1	1
AT1G02205	0.539586	0.611807	0.603887	0.582048	0.894607	0.771981	0.759069	0.793187	0.320688	0.516713	0.393383	-0.85997	0.311155	1	1	1	1
AT1G02300	3.88124	9.1423	4.01496	4.48673	4.53238	3.18637	8.67552	2.58627	4.14117	-0.284604	-0.634513	-0.115625	-0.0756071	0.71334	0.267558	0.907967	0.925694
AT1G02305	88.2022	84.9973	71.0493	68.5505	90.0239	85.3678	79.344	73.9146	71.9095	-0.0471232	0.0570385	0.0690153	-0.0992955	0.938397	0.922902	0.904497	0.835589
AT1G02320	0	30.1874	3.13079	26.6959	13.6191	11.5288	5.23864	10.5666	2.90157	65535	1.75491	-3.20171	-2.52668	1	1	1	1
AT1G02350	3.9754	3.58738	4.32681	4.28162	3.74602	3.49146	4.42836	4.28331	2.88767	-0.18727	-0.0145782	-0.568254	0.303843	0.931222	0.9882	0.692973	0.870773
AT1G02370	2.77822	2.51734	2.40086	2.51001	2.28593	2.09188	2.77403	2.59099	2.27625	-0.409358	0.109952	-0.141035	0.140084	0.555841	0.924407	0.898685	0.895073
AT1G02380	2.26737	2.1051	1.92175	1.72451	2.34025	1.60465	1.33608	0.8665	1.01939	-0.498765	-1.14915	-0.758485	-0.655885	0.59507	1	1	0.468068
AT1G02390	2.45816	1.21924	1.95447	1.25108	2.58664	2.41548	1.1892	2.02246	1.4055	-0.0252698	0.0493315	0.167913	-0.0359939	0.983952	1	1	1
AT1G02400	12.7988	5.95531	13.0118	10.5899	5.71946	12.7207	5.98826	11.1524	8.5276	-0.00882593	-0.222471	-0.312473	0.00796072	0.992692	0.634955	0.477744	0.995468
AT1G02410	9.12178	8.36691	7.95511	8.69265	8.51523	8.19136	8.35513	8.63043	7.88787	-0.155211	0.117552	-0.14016	-0.00203209	0.813299	0.870241	0.841925	0.995686
AT1G02420	0.337506	0.165186	0.18956	0.126218	0.0871966	0.165602	0.183742	0.220697	0.0962451	-1.02719	0.219412	-0.391136	0.15359	1	1	1	1
AT1G02480	0	0	0	0	0	0	0	0	0	0	0	0	0	1	1	1	1
AT1G02490	0	0	9.42924	0	28.8566	0	0	0	0	0	65535	0	0	1	1	1	1
AT1G02500	374.299	344.187	424.338	471.158	345.864	345.353	333.312	507.327	376.812	-0.11612	0.276416	-0.271919	-0.0463233	0.794458	0.335541	0.339545	0.93927
AT1G02520	1.68401	1.66769	1.11532	1.63517	1.35891	1.35638	1.54632	1.31347	1.58755	-0.312141	0.235918	-0.0426374	-0.109015	1	1	1	1
AT1G02530	0.0977613	0.0226049	0.0602412	0.0343478	0.0246182	0.0599767	0.0507117	0.0846092	0.0330055	-0.704859	0.490066	-0.0575097	1.16568	1	1	1	1
AT1G02550	0.109814	0	0	0	0	0	0	0	0	65535	0	0	0	1	1	1	1
AT1G02560	26.0202	24.2786	24.6208	27.4985	22.3006	23.4665	23.23	24.0287	21.2221	-0.149034	-0.0351191	-0.373786	-0.0636944	0.739216	0.960004	0.183743	0.918448
AT1G02570	13.5144	11.6386	13.8038	12.6181	14.1065	15.6766	11.4857	11.8633	11.7748	0.214121	-0.218567	-0.0997921	-0.0190766	0.679263	0.692648	0.899435	0.98416
AT1G02575	6.73845	6.62975	5.53544	5.2875	5.69787	8.75364	7.4044	4.50337	6.07368	0.377465	-0.297692	0.199985	0.159429	0.492147	0.704693	0.821768	0.850475
AT1G02580	0.306445	0.0929866	0.26431	0.0175257	0.106448	0.104875	0.156478	0.0501029	0.20916	-1.54696	-2.39926	3.57706	0.750865	1	1	1	1
AT1G02600	0	0	0	0	0	0	0	0	0	0	0	0	0	1	1	1	1
AT1G02620	0	0	0	0	0	0	0	0	0	0	0	0	0	1	1	1	1
AT1G02640	1.95418	4.9607	2.26776	3.0294	1.7131	2.43427	3.41491	2.95379	4.25234	0.316926	0.3813	0.489225	-0.538695	0.642232	0.489961	0.226754	0.135656
AT1G02650	0.715429	0.190871	0.54255	0.384304	0.267604	0.30157	0.503049	0.271096	0.391517	-1.24632	-1.00095	0.0268276	1.3981	1	1	1	1
AT1G02670	0.197976	0.0615341	0.0520933	0.0160329	0.0702555	0.0263972	0.0547225	0.124071	0.118452	-2.90687	1.252	2.88519	-0.169253	1	1	1	1
AT1G02680	27.2181	34.53	30.8936	30.8064	26.8805	28.8193	40.6758	30.7868	36.5452	0.0824673	-0.00499782	0.246449	0.236319	0.899691	0.99521	0.522273	0.521817
AT1G02681	0.925187	0.126936	0	0	0	0.11357	0.865523	0	0	-3.02616	0	0	2.76947	1	1	1	1
AT1G02690	13.3823	12.778	12.0274	12.4259	11.0696	10.8072	12.4035	13.7177	12.2753	-0.308343	0.189717	-0.0175887	-0.0429192	0.359264	0.667905	0.982705	0.954057
AT1G02700	0.0555552	0.233608	1.40789	0.524454	0.998084	0.163847	0.143021	0.252814	0.333663	1.56036	-2.47739	-0.652424	-0.707855	1	1	1	1
AT1G02720	5.08106	4.73901	5.44227	5.38549	4.79216	5.53387	4.29479	5.676	3.68226	0.12316	0.0606663	-0.548485	-0.141997	0.871198	0.946246	0.171382	0.856566
AT1G02750	18.4002	18.0629	18.0218	20.8013	17.7883	20.4794	21.1481	15.4128	16.8112	0.15445	-0.225614	-0.307255	0.227501	0.802619	0.744836	0.477262	0.656137
AT1G02760	0	0	0	0	0	0	0	0	0	0	0	0	0	1	1	1	1
AT1G02810	19.018	6.68106	7.10068	5.48077	8.1285	19.3427	6.33948	8.54461	4.73636	0.0244282	0.267058	-0.210601	-0.075713	0.974449	0.553329	0.736278	0.926416
AT1G02813	0.470474	1.14262	1.07761	0.983121	0.47894	0.338672	0.989674	0.617298	1.71913	-0.474229	-0.803791	0.806237	-0.207321	1	1	1	1
AT1G02816	28.5243	31.4698	30.9555	35.6212	28.4001	28.9106	28.3051	34.2609	29.5436	0.019408	0.14637	-0.269889	-0.152908	0.979432	0.747639	0.418819	0.742245
AT1G02840	179.074	190.878	172.863	174.946	171.757	149.252	188.593	254.736	172.612	-0.26281	0.559371	-0.0193775	-0.0173745	0.348695	0.034618	0.977933	0.97913
AT1G02850	7.42314	10.821	7.93802	8.79453	6.22494	5.2045	11.7787	10.1897	9.19492	-0.512271	0.360258	0.0642312	0.122343	0.178066	0.349918	0.931946	0.829421
AT1G02860	15.4544	21.3585	15.0255	21.701	13.3386	17.2589	23.5469	17.9971	24.7631	0.159318	0.260347	0.190427	0.140724	0.850444	0.701801	0.784464	0.838597
AT1G02952	0	0	0	0	0	0	0	0	0	0	0	0	0	1	1	1	1
AT1G02970	1.37355	1.63206	1.24752	1.10792	1.44762	0.928944	1.755	1.78537	1.08789	-0.564246	0.517159	-0.0263182	0.104783	1	1	1	1
AT1G02980	1.35013	1.52456	1.34636	1.11133	1.24247	1.47961	1.35917	0.656163	0.832232	0.13212	-1.03694	-0.417234	-0.165661	1	1	1	1
AT1G03010	1.40519	0.956292	0.990403	1.39307	1.59381	1.85664	1.00989	1.64025	1.44205	0.401928	0.72783	0.0498485	0.0786737	1	1	1	1
AT1G03022	0	0	0	0	0	0	0	0	0	0	0	0	0	1	1	1	1
AT1G03030	11.7846	11.9421	12.6063	12.6225	12.5749	14.0531	11.5382	11.4092	11.9821	0.253982	-0.143949	-0.0751118	-0.0496475	0.544189	0.805081	0.916831	0.950849
AT1G03050	0.0258576	0.0217457	0.0225286	0.146836	0.0539765	0.0659557	0.103061	0	0.098389	1.35091	65535	-0.577632	2.24469	1	1	1	1
AT1G03070	8.32812	6.98029	7.56045	7.33356	9.56116	9.76441	7.75649	7.72509	7.05219	0.229542	0.0310803	-0.0564421	0.152118	0.698199	0.976915	0.957534	0.849501
AT1G03090	3.4395	4.71095	4.3587	5.08199	2.67735	2.81817	4.60723	3.86861	4.48934	-0.287444	-0.172083	-0.178889	-0.0321206	0.646219	0.886954	0.765742	0.972105
AT1G03103	0	0	0	0	0	0	0	0	0	0	0	0	0	1	1	1	1
AT1G03110	10.3842	9.96472	10.9945	10.8583	9.68806	10.2894	10.7007	10.3867	10.7038	-0.0132317	-0.0820452	-0.020679	0.102801	0.987764	0.901945	0.979432	0.866467
AT1G03120	0.853805	1.11691	1.41224	1.45105	2.49109	1.70351	0.153649	0.209376	0.796175	0.996534	-2.75381	-0.865936	-2.8618	1	1	1	1
AT1G03150	44.0567	40.4558	44.1594	44.7831	46.0096	40.5861	42.257	46.1468	43.064	-0.118374	0.0635099	-0.0564709	0.0628458	0.820787	0.918935	0.933268	0.921
AT1G03160	0.540132	0.73585	0.609108	0.61094	0.623156	0.864927	0.691845	0.652443	0.734255	0.679265	0.0991533	0.26525	-0.0889625	1	1	1	1
AT1G03170	0.133094	0.334327	0.178726	0	0.0732086	0.494595	0.153009	1.76781	0.202531	1.8938	3.30614	65535	-1.12764	1	1	1	1
AT1G03180	6.9755	5.8973	7.15779	7.91302	7.3086	8.11967	7.84131	6.0515	7.43913	0.219125	-0.242222	-0.0890932	0.411039	0.742713	0.721246	0.924147	0.396917
AT1G03190	2.55888	2.91706	2.94085	2.10345	3.03641	1.84437	2.5322	2.75455	2.65918	-0.472385	-0.0944141	0.338222	-0.204124	0.339545	1	0.538938	0.762335
AT1G03200	0.14131	0.308435	0.133881	0	0.149025	0	0	0.317355	0.580499	65535	1.24515	65535	65535	1	1	1	1
AT1G03210	48.7339	52.6396	45.391	56.2937	53.2449	54.0949	61.7347	39.6132	57.8415	0.150567	-0.196425	0.0391319	0.229933	0.727244	0.638206	0.953326	0.501957
AT1G03220	138.661	215.028	172.803	235.284	108.197	131.224	177.576	162.749	211.744	-0.0795337	-0.0864793	-0.152083	-0.276088	0.872818	0.855512	0.676919	0.313629
AT1G03230	21.6628	32.9923	24.8804	24.1642	19.422	24.4543	27.658	30.2799	26.4663	0.174869	0.28335	0.131288	-0.254431	0.69824	0.383472	0.794458	0.449033
AT1G03270	2.22045	2.12456	1.07691	1.87991	1.67259	1.81075	2.01225	1.15869	2.32335	-0.294263	0.105601	0.30554	-0.0783516	0.754008	1	0.73323	0.954136
AT1G03280	24.1024	24.9247	25.2138	25.2015	26.1473	23.15	26.3699	24.4526	24.4051	-0.0581598	-0.0442263	-0.0463314	0.0813156	0.923169	0.943128	0.940949	0.878043
AT1G03290	12.7829	12.5842	12.1887	12.6023	15.2061	12.6508	10.5095	12.2939	11.7511	-0.0149834	0.0123982	-0.100889	-0.259919	0.98499	0.98757	0.849067	0.448442
AT1G03310	0.939756	0.795302	0.583272	0.980638	1.08702	0.94634	0.733424	0.590874	0.863541	0.0100711	0.018683	-0.183456	-0.116856	1	1	1	1
AT1G03320	0	0	0	0	0	0	0.115653	0	0	0	0	0	65535	1	1	1	1
AT1G03340	4.23098	4.86841	3.35648	3.72909	5.60069	5.19819	4.57907	2.33991	4.40432	0.297018	-0.520501	0.240095	-0.0883964	0.655304	0.431761	0.758919	0.93258
AT1G03360	17.7928	17.944	17.7909	21.3947	18.9258	15.7989	20.1049	17.0024	20.4089	-0.171467	-0.0654015	-0.0680575	0.164048	0.731089	0.926008	0.921896	0.739857
AT1G03365	4.07959	4.29164	4.1277	4.10253	4.57597	4.70457	4.5533	5.22828	5.16945	0.205637	0.340997	0.333496	0.0853826	0.698881	0.391801	0.409905	0.909948
AT1G03370	10.257	7.61074	8.96486	7.66481	7.597	9.43346	7.17512	8.20742	6.43204	-0.120747	-0.127352	-0.252972	-0.0850349	0.796393	0.783991	0.455541	0.880724
AT1G03380	6.11714	5.64371	5.12559	5.6029	7.27513	5.84601	5.7884	5.4228	5.38038	-0.0654068	0.0813209	-0.0584659	0.0365207	0.919447	0.897588	0.930648	0.961023
AT1G03420	11.7601	16.0261	17.0658	12.7471	12.2334	13.5276	17.2456	15.4789	19.178	0.202007	-0.140804	0.589285	0.1058	0.901457	0.941826	0.40281	0.952134
AT1G03430	29.1055	27.7008	32.4365	24.3847	30.7266	28.6095	28.2055	26.7195	27.0919	-0.0247954	-0.279726	0.151885	0.0260524	0.972882	0.380483	0.745555	0.971718
AT1G03440	0.811639	0.779608	0.8308	0.687378	0.993086	0.544256	0.627693	0.606272	0.779663	-0.576552	-0.454535	0.181746	-0.31269	1	1	1	1
AT1G03490	0	0	0	0	0	0	0.0505477	0	0	0	0	0	65535	1	1	1	1
AT1G03495	3.03511	3.63667	3.42931	3.01282	2.47628	2.73302	4.04308	2.54276	3.50897	-0.151252	-0.431522	0.219934	0.152837	0.875317	0.45572	0.780103	0.856752
AT1G03515	0	0	0	0	0	0	0	0	0	0	0	0	0	1	1	1	1
AT1G03540	0.109573	0.19876	0.0998949	0.134617	0.441097	0.0942126	0.210239	0.0214302	0.155537	-0.2179	-2.22077	0.208395	0.0810046	1	1	1	1
AT1G03545	0.202671	0.20451	0.103244	0.29675	0.149236	0.231333	0.234649	0.0797897	0.233167	0.19083	-0.371777	-0.347887	0.198332	1	1	1	1
AT1G03570	0	0	0	0	0	0	0	0	0	0	0	0	0	1	1	1	1
AT1G03580	0.103458	0.116003	0.0399178	0	0.0930785	0.0337812	0.141131	0.13199	0.032802	-1.61475	1.72532	65535	0.282869	1	1	1	1
AT1G03600	0.438144	2.44557	1.06817	1.14491	1.1372	0.914506	1.63663	1.06096	1.56028	1.06159	-0.00977814	0.446564	-0.579446	1	1	1	1
AT1G03610	13.0639	14.424	12.8613	13.4188	12.5399	15.6551	13.5283	12.8707	14.6846	0.261041	0.00105355	0.130051	-0.0924886	0.450702	0.99644	0.793916	0.870979
AT1G03630	1.24804	0.883429	1.0372	0.273818	1.42169	1.35566	0.750684	0.299995	0.52653	0.119331	-1.78969	0.943298	-0.23491	1	1	1	1
AT1G03687	5.22554	4.61028	5.09946	5.42833	3.94012	4.17128	7.08075	5.55191	5.90529	-0.325092	0.122638	0.121498	0.619048	0.61126	0.898072	0.89491	0.136122
AT1G03700	23.3917	27.7165	26.9566	26.8925	22.3325	23.3258	31.6047	22.8083	24.6147	-0.00406887	-0.241083	-0.127688	0.189396	0.995744	0.628029	0.848675	0.732174
AT1G03710	0.789408	0.383665	0.580581	0.319109	0.464069	0.577682	0.513347	0.43494	0.399849	-0.450497	-0.416679	0.325406	0.420086	1	1	1	1
AT1G03740	9.14374	7.68107	7.31885	7.59541	7.03031	8.97149	7.1677	7.5602	9.59042	-0.0274368	0.0468059	0.336467	-0.0997964	0.969365	0.94801	0.254421	0.863319
AT1G03750	2.26464	2.85993	2.41042	2.06789	2.64747	2.08894	2.78674	2.18439	2.35142	-0.116513	-0.142049	0.185376	-0.0374027	0.921	0.902328	0.863123	0.980017
AT1G03770	1.74487	1.61861	1.79378	2.10539	1.3356	2.85071	1.58007	1.16723	2.78422	0.708205	-0.619919	0.403185	-0.0347687	0.214284	0.666906	0.574778	1
AT1G03790	0.0671039	0.0285167	0.0524735	0.0214591	0	0.0255141	0	0	0.0215396	-1.3951	65535	0.00540155	65535	1	1	1	1
AT1G03810	0	0	0	0	0	0	0	0.164196	0	0	65535	0	0	1	1	1	1
AT1G03880	0	0.11642	0.0592543	0.177725	0.119828	0.0237011	0.0329136	0	0.0206365	65535	65535	-3.10638	-1.82258	1	1	1	1
AT1G03890	0	0	0	0	0	0	0	0	0.0324445	0	0	65535	0	1	1	1	1
AT1G03900	147.276	131.607	154.998	145.305	132.648	142.345	141.05	139.192	142.394	-0.0491335	-0.155175	-0.0291964	0.0999734	0.931619	0.667754	0.962721	0.830853
AT1G03905	16.6745	11.5798	16.1427	15.1078	14.1587	17.7966	9.67402	17.6693	13.8643	0.0939558	0.130359	-0.123923	-0.259422	0.896325	0.843564	0.859538	0.640675
AT1G03910	23.691	26.1483	23.4637	22.727	24.4701	24.5869	25.5447	33.2964	25.233	0.0535507	0.504938	0.150899	-0.033692	0.93048	0.0305584	0.72128	0.95788
AT1G03920	3.5185	3.83475	3.39256	4.35114	3.85683	3.45579	4.01266	2.50926	3.84736	-0.0259426	-0.435109	-0.177527	0.065426	0.981529	0.352546	0.782379	0.942714
AT1G03930	2.86343	4.3091	3.47454	3.33254	3.15923	3.43919	3.84088	3.45448	3.90738	0.264328	-0.00835155	0.229579	-0.165949	0.659848	0.99534	0.683981	0.798641
AT1G03935	76.212	124.429	146.508	173.579	0	0	153.582	102.071	38.8894	65535	-0.5214	-2.15814	0.303692	1	1	0.500308	1
AT1G03960	3.65427	4.09927	3.28296	4.2733	4.04197	3.85961	4.08417	3.00384	3.91812	0.0788721	-0.12819	-0.125189	-0.00532371	0.92811	0.872534	0.861255	0.995693
AT1G03970	29.6541	25.0129	28.1175	26.3914	21.4842	25.9902	21.6945	25.4497	23.9435	-0.190266	-0.143819	-0.140433	-0.205341	0.714022	0.818263	0.822999	0.703244
AT1G03990	0.271266	0.263058	0.229598	0.148399	0.132582	0.24352	0.157251	0.376021	0.207743	-0.155669	0.711702	0.485313	-0.742312	1	1	1	1
AT1G04020	3.42274	2.42523	2.99804	2.38422	3.40324	3.39989	3.17892	3.07015	2.54968	-0.00966525	0.0342893	0.0967955	0.390416	0.993349	0.975503	0.924786	0.451161
AT1G04030	5.22439	5.06256	5.18448	6.03414	4.08788	5.03269	5.40498	4.46959	5.7402	-0.0539328	-0.214057	-0.0720466	0.0944225	0.989439	0.958666	0.984871	0.981977
AT1G04080	32.9244	29.3226	30.1701	32.4593	31.8428	29.7375	28.9047	34.6588	31.5403	-0.146873	0.200105	-0.0414321	-0.0207078	0.736948	0.675711	0.948525	0.976553
AT1G04090	0.266808	0.303721	0.296116	0.12023	0.279208	0.531635	0.311738	0.691581	0.134381	0.994634	1.22373	0.160533	0.0375848	1	1	1	1
AT1G04100	3.39388	4.29154	4.74272	4.40104	4.50089	3.30935	4.79811	4.2908	4.11935	-0.0363865	-0.144468	-0.0954303	0.160969	0.980438	0.868961	0.927247	0.852617
AT1G04130	9.23335	6.73017	8.79975	8.76454	8.58987	8.638	6.51773	7.27483	7.16815	-0.0961555	-0.274549	-0.290077	-0.0462719	0.959013	0.865026	0.822664	0.98262
AT1G04160	0.392396	0.364973	0.564076	0.289867	0.441031	0.467561	0.421648	0.300464	0.430349	0.252844	-0.908696	0.570119	0.208249	1	1	1	1
AT1G04170	66.12	71.25	66.0122	70.0805	65.8002	69.2926	68.3164	80.9474	70.8573	0.0676131	0.294253	0.0159048	-0.0606581	0.899353	0.256029	0.982071	0.910689
AT1G04180	0.451381	1.70745	0.665741	0.5745	1.66405	0.522178	1.35935	0.812879	0.540712	0.210195	0.288079	-0.0874462	-0.328931	1	1	1	1
AT1G04200	6.18971	5.8569	6.00373	5.33818	6.00554	7.1734	4.68897	5.96401	4.88742	0.212785	-0.00957545	-0.127274	-0.320866	0.636343	0.991241	0.844264	0.411626
AT1G04210	5.40102	4.14913	4.40931	4.79794	4.60692	4.76179	3.75232	3.67924	3.8479	-0.181728	-0.261144	-0.318346	-0.145025	0.857626	0.765595	0.68497	0.881886
AT1G04230	13.2421	11.101	11.6331	11.4483	10.4161	14.7344	10.1577	13.2047	9.83309	0.154057	0.18281	-0.219422	-0.128112	0.774806	0.725636	0.65633	0.843398
AT1G04250	291.987	242.821	259.905	270.88	282.798	270.41	231.531	270.903	231.616	-0.110757	0.0597952	-0.225924	-0.0686893	0.793827	0.912428	0.444989	0.892278
AT1G04295	0.546916	0.297376	0.888816	0.475115	0.154252	0.690453	1.11263	0.149544	0.453643	0.336224	-2.57131	-0.066718	1.90362	1	1	1	1
AT1G04320	0	0	0	0	0	0	0	0	0	0	0	0	0	1	1	1	1
AT1G04350	2.92371	2.12551	2.74724	3.08986	3.72204	3.29738	2.55968	2.29885	1.79462	0.173522	-0.257072	-0.783863	0.268156	0.858306	0.768058	0.149386	0.769339
AT1G04370	0	1.88333	0	0	0	0.174842	0.23542	0	0.21374	65535	0	65535	-2.99997	1	1	1	1
AT1G04420	2.0601	2.31578	1.84689	2.42539	2.31687	2.95043	2.69074	1.98668	1.80907	0.518213	0.10526	-0.42297	0.216507	0.462853	1	1	1
AT1G04425	23.5273	15.5194	20.1132	21.2502	17.8481	19.8566	18.4819	29.5177	23.3326	-0.24472	0.553436	0.134874	0.252035	0.740236	0.223956	0.885155	0.763169
AT1G04430	19.701	19.6376	18.2093	17.7431	18.401	19.4831	16.8195	21.9095	16.225	-0.0160421	0.266877	-0.129042	-0.223478	0.982134	0.374619	0.776611	0.507934
AT1G04440	9.00583	10.6249	9.37303	11.5934	7.83528	9.66032	10.5778	10.6532	9.74152	0.101212	0.184699	-0.251091	-0.00641058	0.861445	0.683779	0.489413	0.992854
AT1G04445	3.51891	1.36732	2.43502	0.855889	0.922363	2.30912	1.07927	0.916764	3.90158	-0.607788	-1.40931	2.18856	-0.341289	1	1	1	1
AT1G04450	0	0	0.0570092	0	0	0	0	0	0.14054	0	65535	65535	0	1	1	1	1
AT1G04480	623.109	611.508	627.914	694.661	560.148	617.831	597.142	605.134	622.826	-0.0122721	-0.0533114	-0.15748	-0.0342984	0.98473	0.924156	0.668096	0.955333
AT1G04501	0	0	0	0	0	0	0	0	0	0	0	0	0	1	1	1	1
AT1G04510	27.5637	25.426	27.4033	27.3993	26.3247	25.1792	27.4986	30.3924	23.9587	-0.130541	0.149361	-0.193592	0.113053	0.775498	0.720843	0.608024	0.81094
AT1G04520	13.0131	10.4817	9.96955	12.411	11.02	11.2361	10.6156	12.7791	11.8731	-0.211823	0.358189	-0.0639272	0.0183091	0.642663	0.31831	0.931863	0.983813
AT1G04540	0.122999	0.159355	0.142566	0.235607	0.10409	0.0429527	0.109842	0.110548	0.131204	-1.51783	-0.366956	-0.844564	-0.536819	1	1	1	1
AT1G04550	34.1919	29.5441	30.5046	30.0245	42.1868	33.9184	30.3265	28.8174	30.707	-0.0115898	-0.0820858	0.0324278	0.0377053	0.987227	0.882448	0.962935	0.954617
AT1G04555	7.9071	10.6321	12.3	11.1794	12.6019	8.10335	8.81766	6.60275	12.8593	0.0353691	-0.897514	0.201974	-0.269964	0.977477	0.0171029	0.757317	0.663369
AT1G04560	0.140128	0	0.954204	0.186106	0.278788	0.26621	0.199404	0.474783	0.775028	0.92582	-1.00703	2.05812	65535	1	1	1	1
AT1G04600	0.0251716	0.0434772	0.0148788	0	0.0071064	0.0472317	0.046761	0.0291139	0.0210831	0.907961	0.968447	65535	0.105046	1	1	1	1
AT1G04610	2.86055	3.4752	4.59419	3.02322	4.07308	3.35171	4.33494	3.01622	3.65358	0.228607	-0.60707	0.273225	0.318916	0.770302	0.141387	0.691098	0.578541
AT1G04635	5.97356	6.2675	4.02176	7.26954	4.94892	4.62033	8.38908	7.53205	6.06066	-0.370596	0.905217	-0.262387	0.420623	0.714301	0.146989	0.797254	0.587219
AT1G04640	11.8369	12.5697	11.2434	9.38196	12.9747	12.4005	11.2779	9.50747	10.7329	0.0671117	-0.241939	0.19408	-0.156446	0.940414	0.703281	0.781591	0.828257
AT1G04670	0.0929286	0	0.404823	0.0739619	0	0	0.0657631	0.0704814	0	65535	-2.52198	65535	65535	1	1	1	1
AT1G04690	96.5834	81.2045	89.6864	90.4921	93.5326	88.7835	86.0567	99.6556	79.6963	-0.121483	0.152062	-0.183279	0.0837273	0.770366	0.677053	0.576902	0.864784
AT1G04700	0.814698	0.817645	0.677705	0.57756	0.827604	0.858024	0.779515	0.552715	0.574226	0.0747521	-0.294123	-0.00835292	-0.0688966	1	1	1	1
AT1G04710	5.34969	7.02232	5.68511	6.03484	5.54021	5.42075	6.20987	5.36604	6.65355	0.0190378	-0.0833297	0.14081	-0.177385	0.986977	0.929785	0.847292	0.784197
AT1G04720	0	0	0	0	0	0	0	0	0	0	0	0	0	1	1	1	1
AT1G04760	1.98253	2.32515	1.58682	1.12143	1.99303	1.34849	1.95475	1.09072	1.63505	-0.555997	-0.540856	0.544002	-0.250339	1	1	1	1
AT1G04778	13.7452	16.0054	6.69593	10.0779	6.6011	5.17555	10.2824	3.18028	7.66486	-1.40915	-1.07413	-0.394861	-0.638383	0.2355	0.541758	0.838028	0.636098
AT1G04790	6.86347	6.30487	5.75816	6.873	6.87504	6.19594	6.80506	7.00752	6.44674	-0.147615	0.283295	-0.0923704	0.110142	0.801254	0.509932	0.894871	0.866559
AT1G04810	14.0484	12.2901	13.0327	13.2344	12.9074	11.4244	12.438	14.3008	12.6347	-0.29828	0.13396	-0.0668966	0.017256	0.307409	0.770616	0.912534	0.980622
AT1G04900	7.7301	7.19853	6.41587	7.62966	6.67328	7.98379	7.21096	8.84081	6.1115	0.0465861	0.462533	-0.320092	0.00248959	0.970901	0.435057	0.683936	0.996336
AT1G04940,AT1G04945	19.4486	21.3435	20.8156	22.8789	20.4186	19.551	22.2604	22.4154	21.0524	0.00758008	0.106825	-0.120034	0.0606802	0.99399	0.891454	0.871022	0.941132
AT1G04970	20.653	22.6707	18.86	22.8057	20.2322	22.3941	22.7081	20.2974	22.1943	0.11677	0.105967	-0.039206	0.0023759	0.824189	0.84809	0.954446	0.995791
AT1G05000	16.697	15.9882	11.7655	15.813	15.1032	14.3734	17.9463	12.0487	14.8393	-0.216187	0.0343204	-0.0916918	0.16668	0.639165	0.968218	0.891997	0.739884
AT1G05080	0	0	0.0379217	0	0	0	0	0	0	0	65535	0	0	1	1	1	1
AT1G05085	0	0	0	0	0	0	0	0	0	0	0	0	0	1	1	1	1
AT1G05090	0.126648	0.171535	0.0540932	0.159854	0.0860945	0.144466	0.114037	0.0727219	0.0800555	0.189907	0.426942	-0.997684	-0.588994	1	1	1	1
AT1G05100	3.61469	4.20626	3.80066	3.50068	3.1847	2.52791	2.93672	4.22122	2.75971	-0.515926	0.151412	-0.343117	-0.518334	0.508442	0.894226	0.707852	0.465918
AT1G05136	0	0	0	0	0	0	0	0	0	0	0	0	0	1	1	1	1
AT1G05140	4.52248	5.59731	5.84664	5.62056	5.8069	4.7294	5.35088	5.75624	6.36275	0.0645451	-0.0224805	0.178937	-0.0649597	0.946487	0.982309	0.771145	0.942912
AT1G05200	0.991079	3.48126	1.45484	1.9944	1.19417	0.986792	3.23541	1.62939	2.26875	-0.00625404	0.163466	0.185947	-0.105662	1	1	0.92786	0.955845
AT1G05210	57.748	51.3918	50.9132	51.3659	55.969	56.9251	46.8731	51.3727	54.6272	-0.0207054	0.0129635	0.088809	-0.132778	0.977059	0.985698	0.870183	0.787063
AT1G05220	7.28194	7.76899	8.35339	7.97596	7.22886	6.96858	8.91907	7.91534	5.77479	-0.0634584	-0.0777095	-0.465889	0.199166	0.966464	0.954521	0.524691	0.845623
AT1G05240	33.7817	36.5047	32.6466	40.2201	35.2144	34.2056	41.4513	34.3615	39.1424	0.0179926	0.0738598	-0.0391818	0.183333	0.981102	0.899394	0.950492	0.629155
AT1G05260	248.655	350.993	268.288	315.759	268.669	233.412	346.976	273.263	316.17	-0.0912702	0.0265066	0.00187446	-0.0166062	0.841628	0.966282	0.996139	0.979543
AT1G05320	16.2644	14.6636	14.2015	16.3102	17.1246	15.088	14.5645	14.4089	14.7483	-0.108316	0.0209172	-0.145227	-0.00978658	0.82397	0.977363	0.73636	0.989612
AT1G05330	0.216953	0.182456	1.55432	0.416276	0.905776	0.548384	0	0	1.03893	1.3378	65535	1.31949	65535	1	1	1	1
AT1G05360	8.83454	7.71187	8.06794	7.27162	9.42566	7.88218	8.0044	9.3995	8.19688	-0.164561	0.220384	0.172797	0.0537127	0.763054	0.634895	0.747639	0.943879
AT1G05380	5.60364	5.00225	5.53674	5.09595	5.91981	4.81748	4.6766	6.30365	4.80051	-0.218087	0.187152	-0.086162	-0.0971173	0.590681	0.660131	0.886978	0.874963
AT1G05400	4.60164	5.18217	3.99696	4.8531	4.66846	5.16723	5.22906	2.11192	5.24383	0.167243	-0.920353	0.111714	0.0129953	0.902784	0.516588	0.945076	0.994607
AT1G05420	1.00905	0.403814	0.233859	0.732168	0	0.313544	0.660742	0.303355	0.405421	-1.68625	0.375369	-0.852753	0.710396	1	1	1	1
AT1G05450	10.1324	8.23439	7.10441	13.0572	8.94517	9.56555	13.7509	7.5832	11.7052	-0.0830571	0.0940914	-0.157704	0.739787	0.968171	0.967097	0.923325	0.564281
AT1G05500	9.026	10.0026	9.71042	11.8864	12.0169	11.01	9.80636	11.3425	9.54847	0.286651	0.224135	-0.315969	-0.0285899	0.434585	0.592544	0.365972	0.97156
AT1G05510	0	0.0497242	0.195496	0	0.0911774	0.175744	0	0	0.152258	65535	65535	65535	65535	1	1	1	1
AT1G05540	0.681114	0.443343	0.415021	0.411788	0.239787	0.327629	0.384545	0.40046	0.12016	-1.05583	-0.0515255	-1.77695	-0.205269	1	1	1	1
AT1G05562	0	0	0	0	0	0.0790752	0	0	0	65535	0	0	0	1	1	1	1
AT1G05590	3.33446	4.01218	2.5408	3.46677	3.12301	2.89908	3.74305	3.558	2.99383	-0.201857	0.485785	-0.211597	-0.100171	0.796864	0.324337	0.774019	0.909201
AT1G05600	4.50133	5.06024	4.34905	3.56437	5.9647	4.42984	5.4636	4.18027	4.8569	-0.0230959	-0.0571026	0.446388	0.110647	0.98277	0.955102	0.329343	0.889303
AT1G05620	94.0259	101.8	102.933	104.004	95.5386	96.0251	91.4025	112.561	94.0164	0.0303533	0.129001	-0.145659	-0.155435	0.960448	0.751586	0.709639	0.678486
AT1G05630	1.4775	1.10983	1.50094	1.17714	1.71196	1.3168	1.40564	1.27276	1.28939	-0.166114	-0.237899	0.131402	0.340895	1	1	1	1
AT1G05690	0.131961	0.260741	0.159761	0.500338	0.157811	0.208936	0.393329	0.103889	0.26143	0.662953	-0.620873	-0.936475	0.593119	1	1	1	1
AT1G05700	0.612482	2.16025	0.772117	1.27174	0.890458	1.50211	2.87932	0.861751	1.61358	1.29425	0.158451	0.34346	0.414534	1	1	1	0.398351
AT1G05710	90.0769	43.2531	57.9227	41.0524	62.243	93.3905	39.1151	45.409	46.0773	0.0521193	-0.35115	0.166592	-0.145076	0.932102	0.267136	0.714914	0.763607
AT1G05730	7.97621	7.17836	7.53395	5.95287	7.95358	5.47103	8.52327	7.43349	8.41969	-0.54389	-0.019367	0.500183	0.247751	0.677503	0.993366	0.711716	0.884211
AT1G05740	0.285014	0.31279	0.349465	0	0	0.782423	0.199573	0.160022	0.543581	1.45691	-1.12688	65535	-0.648277	1	1	1	1
AT1G05750	2.81021	3.06678	2.63176	3.21319	3.41541	2.91467	3.35698	2.64994	3.28222	0.0526567	0.00992836	0.0306645	0.13044	0.967591	1	0.980666	0.890622
AT1G05780	11.0953	11.6893	13.2856	11.9292	10.913	11.4727	15.7908	13.1676	15.5453	0.0482571	-0.0128665	0.381977	0.4339	0.963888	0.989418	0.412256	0.31858
AT1G05785	37.013	41.3225	41.8918	42.4219	42.707	41.1631	44.3164	42.5166	44.1661	0.153321	0.0213585	0.0581303	0.100912	0.745948	0.977243	0.929784	0.857704
AT1G05790	5.86536	6.22186	5.65608	6.93113	6.14662	5.90638	7.78738	5.787	5.35273	0.0100525	0.0330116	-0.372816	0.323793	0.991649	0.970623	0.314025	0.39095
AT1G05800	0	0.0644092	0.248007	0	0	0	0.145235	0.0574767	0.0623518	0	-2.10933	65535	1.17305	1	1	1	1
AT1G05805	10.2512	16.8715	13.285	13.5148	12.9224	11.6212	20.141	12.4451	14.2308	0.180968	-0.0942187	0.074471	0.255545	0.733925	0.884147	0.911239	0.484663
AT1G05810	40.3102	43.4183	38.7164	40.6299	43.6359	51.4543	50.6559	37.3807	44.1424	0.352147	-0.0506525	0.119621	0.222429	0.237326	0.943771	0.818608	0.560201
AT1G05820	0.757847	1.75103	1.36209	1.00909	1.43896	0.986333	1.58656	1.05099	1.54628	0.380168	-0.374074	0.615746	-0.142306	1	1	1	1
AT1G05830	5.87884	6.24244	4.86866	5.43907	5.9551	4.51112	5.16261	3.9883	4.72469	-0.382046	-0.287752	-0.203138	-0.274009	0.207909	0.465215	0.642807	0.445522
AT1G05835	14.3865	11.8379	11.9933	18.5383	13.8954	12.6636	12.5218	19.0439	16.5019	-0.184029	0.667095	-0.167877	0.0810256	0.927224	0.642757	0.933967	0.973899
AT1G05860	2.99622	2.68967	3.47615	3.27954	3.31674	3.13348	3.89585	3.07515	3.74721	0.0646226	-0.176834	0.19232	0.534509	0.962701	0.8716	0.84722	0.382449
AT1G05880	1.13718	0.748689	1.20154	0.677676	1.21922	2.64707	0.78859	1.2213	1.2315	1.21894	0.0235396	0.861754	0.074908	0.350855	1	1	1
AT1G05890	28.8328	32.4193	26.0633	34.2139	29.8396	27.4221	32.0262	25.9873	31.9059	-0.0723697	-0.00421296	-0.100758	-0.0175967	0.891715	0.995021	0.829467	0.979172
AT1G05894	0.31067	0.287162	0.486752	0.664371	0.274296	1.05645	0.649547	0.424178	0.195345	1.76577	-0.198517	-1.76597	1.17757	1	1	1	1
AT1G05900	9.95813	9.9156	10.2227	11.3407	12.7392	8.36053	10.2776	8.58851	10.5189	-0.25228	-0.2513	-0.108528	0.051738	0.607504	0.629326	0.872274	0.951156
AT1G05910	2.31369	2.18313	2.21534	2.31897	2.23238	2.48073	2.37946	2.56141	2.25825	0.10057	0.209409	-0.0382753	0.124233	0.897877	0.721986	0.968457	0.864491
AT1G05920	0	0	0	0	0	0	0	0	0	0	0	0	0	1	1	1	1
AT1G05930	0.228844	0.118186	0	0	0	0	0	0	0	65535	0	0	65535	1	1	1	1
AT1G05980	0	0	0	0	0	0	0	0	0	0	0	0	0	1	1	1	1
AT1G05990	11.1071	7.64078	7.21841	9.53452	11.1231	7.98647	9.36378	3.93995	9.79115	-0.475851	-0.873503	0.0383188	0.293372	0.549392	0.282393	0.97968	0.775723
AT1G06002	0.24936	0.248164	1.55674	0.21427	1.12298	0.116191	2.32332	1.19862	0.930794	-1.10173	-0.377158	2.11903	3.22682	1	1	1	1
AT1G06010	81.221	82.5256	86.689	92.5907	74.5617	77.7968	90.6846	80.0358	90.6387	-0.0621434	-0.115203	-0.0307405	0.136015	0.91477	0.804823	0.963341	0.757643
AT1G06020	0.150277	0.176108	0.304598	0.0351919	0.512841	0.0405698	0.112678	0.467898	0.141695	-1.88914	0.619287	2.00947	-0.644256	1	1	1	1
AT1G06030	0.19446	0.536961	0.369639	0.0806247	0.467384	0.530662	0.29599	0.0887102	0.0762686	1.44832	-2.05895	-0.080132	-0.85927	1	1	1	1
AT1G06060	61.2875	63.1077	61.6033	60.1799	65.1777	56.6012	62.0464	56.8878	65.9524	-0.11476	-0.114889	0.132145	-0.0244685	0.842973	0.850916	0.817961	0.97611
AT1G06080	11.5765	11.2856	11.0839	12.8137	13.5334	12.7182	12.4382	13.1205	13.1484	0.135698	0.243365	0.0371928	0.140296	0.827541	0.605817	0.963924	0.818048
AT1G06090	65.4869	57.9515	63.0829	62.7353	60.7654	61.175	58.1495	51.7411	54.2342	-0.0982653	-0.285939	-0.210076	0.00492028	0.839281	0.30274	0.520286	0.994756
AT1G06100	0.0481831	0	0.0574176	0	0	0.31974	0	0	0	2.7303	65535	0	0	1	1	1	1
AT1G06120	23.3962	16.3207	20.5851	23.8127	25.9406	25.8632	16.8428	18.7184	21.6295	0.144629	-0.137144	-0.138735	0.0454233	0.766286	0.802239	0.789216	0.954331
AT1G06135	6.4696	1.22002	1.76202	1.52585	3.71526	8.96583	1.46771	1.23827	1.72281	0.470759	-0.508911	0.175148	0.266665	0.539479	1	1	1
AT1G06140	0	0	0.0574868	0	0	0.0237151	0.0859332	0	0	65535	65535	0	65535	1	1	1	1
AT1G06160	0.918645	2.32	0.827709	1.79106	0.83075	0.843886	2.50845	0.764236	2.08776	-0.122458	-0.115104	0.221141	0.112673	1	1	1	1
AT1G06180	15.451	16.116	22.0627	18.6593	15.2686	16.3711	16.8528	24.5989	21.9722	0.0834458	0.156986	0.235784	0.0644996	0.910967	0.764764	0.596498	0.935015
AT1G06210	33.8615	28.3802	34.482	35.7736	30.8732	31.5314	31.3716	32.9894	31.9963	-0.102856	-0.0638389	-0.160989	0.144574	0.834931	0.912841	0.686862	0.736636
AT1G06220	8.83408	8.82001	8.04067	8.28932	8.00998	7.77153	7.77093	8.56316	7.12549	-0.18488	0.0908279	-0.218265	-0.182692	0.638414	0.869636	0.561506	0.643673
AT1G06225	1.65515	2.44734	4.49409	3.16223	0	0	4.48169	4.27344	5.12015	65535	-0.072634	0.695241	0.872828	1	1	1	1
AT1G06230	25.5208	26.3294	27.3601	27.0884	29.2563	25.6245	29.2334	32.6795	28.0555	0.00585106	0.256311	0.0506045	0.150942	0.994072	0.386308	0.931726	0.698564
AT1G06240	6.12598	7.82302	6.24448	7.23996	7.50542	7.61217	7.36301	7.59083	7.26287	0.313368	0.281677	0.0045578	-0.0874314	0.528018	0.579768	0.995636	0.911147
AT1G06260	0	0	0	0.0521908	0	0	0	0	0	0	0	65535	0	1	1	1	1
AT1G06290	10.609	10.618	9.34272	10.816	10.6666	10.5843	8.85901	13.3234	9.61027	-0.00336146	0.512045	-0.170514	-0.261295	0.995143	0.042274	0.718088	0.481474
AT1G06310	0.277764	0.388127	0.27127	0.243815	0.184111	0.396475	0.422812	0.25358	0.290623	0.513371	-0.0972905	0.253363	0.123489	1	1	1	1
AT1G06320	1.13069	2.32348	2.12696	3.74602	1.36665	2.03846	0.939849	3.07547	3.07897	0.850269	0.532017	-0.28291	-1.30579	1	1	1	1
AT1G06380	18.7406	19.4286	22.7638	17.7743	15.4259	19.4556	22.0425	20.3642	23.9907	0.0540138	-0.160703	0.432688	0.182106	0.945245	0.759495	0.167389	0.714957
AT1G06390	10.0516	11.058	10.1848	11.8817	10.2608	9.86342	11.9793	12.1749	13.4704	-0.0272695	0.2575	0.181046	0.115455	0.990506	0.872803	0.918848	0.956238
AT1G06410	20.1145	17.9243	19.6324	17.1106	17.6694	19.8687	19.4955	21.56	19.3485	-0.0177347	0.135124	0.177336	0.12122	0.979651	0.742505	0.61758	0.776721
AT1G06420	3.47743	4.04455	4.04311	3.92662	6.27757	5.06649	4.83204	2.91107	3.40544	0.542964	-0.473915	-0.205447	0.256651	0.378193	0.534623	0.849753	0.773284
AT1G06450	1.9567	1.88079	1.00998	1.96423	1.89892	1.73508	2.0368	1.33474	2.2614	-0.173414	0.402235	0.203255	0.114965	0.916627	1	0.901279	0.960851
AT1G06470	6.36426	8.65731	6.70212	7.15955	7.87062	8.1506	8.23992	6.50385	8.06474	0.356914	-0.0433243	0.171759	-0.0712878	0.329468	0.959058	0.744403	0.921271
AT1G06480	0	0	0	0	0	0	0	0	0	0	0	0	0	1	1	1	1
AT1G06490	0.414468	0.430653	0.365689	0.518921	0.59604	0.340435	0.535012	0.69424	0.490999	-0.28388	0.924818	-0.079794	0.313045	1	1	1	1
AT1G06500	23.4367	29.4984	22.7354	25.1487	23.4315	19.8961	26.2993	18.4093	30.6236	-0.236286	-0.30451	0.284157	-0.165616	0.832116	0.810592	0.79327	0.89786
AT1G06510	3.40956	5.06844	4.87014	5.28475	4.08252	4.76186	6.01505	4.95218	5.06099	0.481939	0.0241026	-0.062415	0.247036	0.443293	0.985562	0.956539	0.729956
AT1G06530	62.8618	72.7667	72.5019	63.5885	80.4912	73.1748	88.9396	87.6288	79.7933	0.219164	0.273386	0.327504	0.289546	0.533934	0.389911	0.255868	0.329945
AT1G06560	3.96615	3.6615	3.37928	3.13837	2.87837	3.84586	2.7994	2.45017	3.69161	-0.0444329	-0.463834	0.234237	-0.387314	0.978313	0.542376	0.877716	0.68424
AT1G06610	0	0	0	0	0	0	0	0	0	0	0	0	0	1	1	1	1
AT1G06620	67.8112	69.5916	94.1397	87.0168	49.8778	83.0865	73.3337	87.4997	86.6531	0.293091	-0.105525	-0.00604175	0.0755626	0.267136	0.815081	0.992437	0.884999
AT1G06630	14.8177	15.8081	17.6412	13.1787	14.3019	16.3735	15.5394	15.0838	15.8169	0.144045	-0.225955	0.263257	-0.0247299	0.77881	0.565494	0.478974	0.974979
AT1G06640	387.876	403.141	404.631	400.522	398.409	402.287	441.918	391.815	441.064	0.0526309	-0.0464334	0.139108	0.132495	0.925498	0.939162	0.727154	0.744007
AT1G06645	0.313393	0.126378	0.113622	0.333716	0.0283442	0.155273	0.0592407	0.250654	0.059933	-1.01317	1.14146	-2.4772	-1.09308	1	1	1	1
AT1G06650	6.0094	8.11546	7.17078	7.11231	6.63002	6.13	7.04815	5.39716	6.48928	0.0286677	-0.409929	-0.132259	-0.203428	0.982585	0.492147	0.894948	0.775455
AT1G06670	6.7412	6.14662	6.48726	6.89608	7.08514	7.12081	8.62472	7.87706	7.86883	0.0790363	0.280049	0.190373	0.488686	0.896835	0.392706	0.648462	0.0446838
AT1G06680	7.28333	9.9324	5.42146	6.36085	6.80771	7.70661	8.54666	3.74052	6.96007	0.0814978	-0.535441	0.129882	-0.216781	0.936776	0.379764	0.893191	0.738971
AT1G06730	4.39638	5.1648	4.46988	4.24063	4.06264	5.48068	3.85123	5.14822	5.34842	0.318036	0.203838	0.334835	-0.423391	0.50251	0.741902	0.48414	0.336002
AT1G06750	1.55256	1.00704	1.02427	1.65688	1.36931	1.80352	1.34381	1.80442	1.39351	0.216163	0.816943	-0.249752	0.416208	1	1	1	1
AT1G06780	11.9963	10.5626	10.5758	9.00156	11.397	12.4587	9.25685	9.35531	10.405	0.0545619	-0.176909	0.209034	-0.190368	0.932486	0.677965	0.593588	0.643025
AT1G06790	17.47	18.3255	19.1684	17.5319	18.2343	18.8862	18.0999	19.1174	18.4587	0.112451	-0.00383824	0.0743194	-0.017873	0.84922	0.995484	0.918735	0.982955
AT1G06830	38.6788	43.1833	21.7678	19.4355	57.9697	46.0721	53.8379	17.7074	23.5216	0.252351	-0.297845	0.275293	0.31815	0.579362	0.634832	0.663582	0.396556
AT1G06850	20.2602	17.9868	19.9333	19.6852	18.4923	19.273	19.3312	15.9219	18.4229	-0.0720635	-0.324175	-0.0956062	0.103993	0.911419	0.339052	0.870338	0.854305
AT1G06870	19.3879	16.1567	18.7146	16.1135	13.8554	20.3769	14.0981	15.0707	14.7631	0.0717823	-0.312421	-0.126274	-0.196633	0.9054	0.335005	0.805291	0.637127
AT1G06910	2.04916	2.59345	2.68052	2.7248	2.49915	2.51269	3.01195	2.11742	3.0424	0.294196	-0.340206	0.159058	0.215824	0.754443	0.690227	0.882714	0.821995
AT1G06923	4.90343	4.42551	4.82801	4.8924	5.78757	5.48182	5.71969	3.92992	5.13748	0.160864	-0.296929	0.0705168	0.370094	0.838069	1	0.945548	0.500676
AT1G06930	10.185	4.49825	5.41008	5.83764	6.14309	13.5595	6.75586	8.84237	6.81031	0.412855	0.708784	0.222335	0.586774	0.248885	0.0716375	0.750799	0.213148
AT1G06960	19.0603	20.419	18.902	22.5125	22.4093	17.3306	21.5728	20.5313	21.7908	-0.137244	0.11928	-0.0470047	0.0792953	0.811464	0.904367	0.951571	0.905799
AT1G06970	0	0	0	0.0160014	0.0419685	0.130271	0.0839886	0	0	65535	0	65535	65535	1	1	1	1
AT1G06990	0.60303	0.0375587	0.407407	0.248814	0.443547	0.603549	0.114973	0.101617	0.188497	0.00124014	-2.00333	-0.400525	1.61407	1	1	1	1
AT1G07010	0.562063	0.580996	0.47007	0.768342	0.713765	0.690234	0.694007	0.979377	0.889257	0.296354	1.05899	0.210851	0.256422	1	1	1	1
AT1G07051	0	0	0	0	0	0	0	0	0	0	0	0	0	1	1	1	1
AT1G07070	148.407	136.413	153.79	158.778	148.146	142.641	148.006	168.279	136.119	-0.057167	0.12989	-0.222146	0.117681	0.92236	0.759756	0.494459	0.793163
AT1G07080	50.6833	46.334	49.5415	55.3066	52.1529	51.3669	50.0767	58.0735	45.6377	0.0193297	0.229242	-0.277224	0.112069	0.976619	0.472479	0.324695	0.803133
AT1G07100	0	0	0	0	0	0	0	0	0	0	0	0	0	1	1	1	1
AT1G07119	0.0740788	0.546902	0.0934019	0.144226	0.457943	0.358875	0.849728	0.000565356	0.62411	2.27635	-7.36815	2.11347	0.63572	1	1	1	1
AT1G07130	19.0284	19.4405	16.0163	18.7286	15.947	14.9119	19.5518	17.4654	17.002	-0.351685	0.124966	-0.139541	0.00823685	0.583139	0.901154	0.883857	0.995299
AT1G07170	99.6913	128.201	112.285	110.53	91.284	108.136	123.149	102.475	129.643	0.117312	-0.131893	0.230106	-0.0579999	0.825085	0.871421	0.635204	0.932982
AT1G07175	7.55451	11.0896	11.4502	14.729	8.81674	7.22489	10.3557	13.5431	9.10976	-0.0643615	0.242192	-0.693177	-0.0987766	0.984034	0.894588	0.581099	0.970279
AT1G07180	0.113825	0.321783	0.203383	0.144514	0.235628	0.116751	0.280512	1.11373	0.149378	0.0366178	2.45314	0.0477624	-0.198023	1	1	1	1
AT1G07190	0	0	0	0	0	0	0	0	0	0	0	0	0	1	1	1	1
AT1G07210	84.7606	74.3558	79.5447	80.4928	83.9643	79.2149	75.2372	95.0111	78.7448	-0.0976205	0.25633	-0.0316738	0.0170021	0.846648	0.416666	0.96152	0.980919
AT1G07240	27.0015	32.0205	30.3616	25.3576	30.3418	27.2533	31.4893	25.7433	29.4193	0.0133886	-0.238055	0.214344	-0.0241384	0.984989	0.445424	0.527362	0.97144
AT1G07250	20.2929	23.211	22.6837	21.5478	20.3753	18.6097	20.1181	22.4414	23.1034	-0.124921	-0.0154934	0.100563	-0.206314	0.81762	0.984208	0.861323	0.611819
AT1G07280	0.181512	0.510203	0.25211	0.644019	0.437181	0.581099	0.723561	0.992223	0.263381	1.67872	1.97661	-1.28995	0.504045	1	1	1	1
AT1G07320	18.2094	21.6546	17.4788	19.4698	17.1547	18.2068	24.2768	18.195	21.9404	-0.000207079	0.0579348	0.172353	0.1649	0.999485	0.947346	0.718168	0.7317
AT1G07330	0	0	0	0	0	0	0	0	0	0	0	0	0	1	1	1	1
AT1G07340	0	0	0	0	0	0	0	0	0	0	0	0	0	1	1	1	1
AT1G07370	31.3616	28.3948	29.1436	24.9727	28.0673	28.1884	32.181	31.4677	27.2151	-0.153895	0.110694	0.124054	0.180584	0.745001	0.843902	0.822355	0.683873
AT1G07390	0.168996	0.0796374	0.166495	0.0798919	0.181407	0.0764301	0.131563	0.0631336	0.0499092	-1.14478	-1.399	-0.678744	0.724233	1	1	1	1
AT1G07400	8.15464	7.97639	6.0357	5.75853	7.44949	6.31491	10.89	11.112	11.4584	-0.36886	0.880525	0.992635	0.449203	0.642807	0.0759434	0.0305584	0.469501
AT1G07410	6.31808	6.7343	3.86158	7.52945	6.14246	6.27716	6.26972	5.16505	7.731	-0.00937598	0.419591	0.0381106	-0.103127	0.993672	0.662951	0.980197	0.937692
AT1G07420	66.9714	69.6373	64.3993	73.8449	67.3896	69.4612	72.2478	58.1724	66.483	0.0526636	-0.146712	-0.151514	0.0530937	0.92733	0.714491	0.691957	0.925139
AT1G07460	0	0.3165	0.387956	0.270351	0.0541743	0.239638	0.0927239	0.182026	0.228442	65535	-1.09175	-0.243003	-1.77119	1	1	1	1
AT1G07470	16.8206	15.911	16.5568	15.9817	14.3834	16.3763	18.365	15.0786	14.5801	-0.0386186	-0.134916	-0.132423	0.206931	0.958985	0.802077	0.804234	0.6252
AT1G07476	0	0	0.21303	0	0	0	0	0	0	0	65535	0	0	1	1	1	1
AT1G07485	2.18668	1.12145	2.75724	2.19506	2.93088	4.01426	1.53862	0.836648	2.11305	0.876391	-1.72053	-0.0549338	0.456273	0.549548	1	0.986595	1
AT1G07510	10.2241	9.25494	9.18263	8.67997	9.99327	10.5158	8.96564	9.32523	8.80785	0.0405853	0.0222319	0.0211002	-0.0458166	0.952729	0.976223	0.978335	0.946869
AT1G07560	1.50171	2.70125	1.20549	2.46479	1.51998	1.53652	3.48326	0.635609	2.39779	0.0330559	-0.923405	-0.0397619	0.366812	1	1	0.970091	0.413313
AT1G07580	0	0	0	0	0	0	0	0	0	0	0	0	0	1	1	1	1
AT1G07610	3873.25	6427.1	4581.06	6233.6	3942.67	3638.15	6761.17	3118.47	5448.48	-0.0903392	-0.554844	-0.194212	0.0731037	0.873382	0.00805476	0.635853	0.908028
AT1G07630	8.06245	7.86011	9.39221	11.4458	9.40994	8.91127	10.1194	9.68921	11.1315	0.144413	0.0449155	-0.0401786	0.364506	0.790447	0.952589	0.955584	0.255868
AT1G07660	156.335	133.637	175.914	150.654	141.773	156.728	170.652	165.232	165.837	0.00361617	-0.0903711	0.138528	0.352739	0.995371	0.85128	0.734758	0.158851
AT1G07680	0.432735	0.950946	0.390971	0.532547	0.188772	0.137792	0.338561	0.0697766	0.519369	-1.65099	-2.48624	-0.036148	-1.48995	1	1	1	1
AT1G07690	0.471191	0.475355	1.05414	1.8996	0.20987	1.3202	0.629054	1.05952	2.0073	1.48637	0.00734868	0.0795583	0.404178	1	1	1	1
AT1G07700	12.5521	9.86071	12.3313	12.1763	15.0096	14.7991	12.225	10.6197	11.3298	0.237589	-0.215576	-0.103945	0.310074	0.597493	0.666843	0.878057	0.465735
AT1G07705	4.0856	4.14437	4.53823	4.06981	3.96881	4.23995	4.48372	6.45175	4.24211	0.0535015	0.507561	0.0598233	0.113545	0.953326	0.166771	0.945562	0.878799
AT1G07728	8.47537	8.14391	9.65076	8.96858	9.83364	7.08239	8.86664	10.133	8.7105	-0.259039	0.0703466	-0.0421247	0.122667	0.588789	0.923206	0.961203	0.852724
AT1G07747	0	0	0	0	0	0	0	0	0	0	0	0	0	1	1	1	1
AT1G07790	145.583	139.833	160.087	149.88	135.741	151.876	156.393	174.281	145.374	0.0610544	0.122557	-0.0440395	0.161474	0.911931	0.772671	0.939905	0.665138
AT1G07795	17.8071	12.24	16.3867	14.1152	19.1063	21.4323	16.2442	16.8516	16.2966	0.267333	0.0403603	0.207326	0.408314	0.597307	0.968155	0.754667	0.397496
AT1G07800	0	0	0	0	0	0	0	0	0	0	0	0	0	1	1	1	1
AT1G07810	9.50376	8.15403	8.83325	8.82381	9.39217	9.26217	7.61101	10.2843	7.94919	-0.0371486	0.219429	-0.150594	-0.0994245	0.957752	0.550274	0.740643	0.857655
AT1G07830	65.4531	60.1796	62.6715	70.9387	61.6419	62.2147	69.4514	67.5361	64.2693	-0.0732058	0.107849	-0.142443	0.206729	0.895605	0.821598	0.7411	0.547338
AT1G07840	14.2683	13.2842	15.2227	16.3341	12.977	14.4032	15.4142	13.137	15.6835	0.0135727	-0.212591	-0.0586378	0.214548	0.986835	0.633191	0.934035	0.625133
AT1G07850	0.0472357	0.0815002	0	0.151476	0	0.0578337	0	0	0	0.292033	0	65535	65535	1	1	1	1
AT1G07890	3460.02	2508.78	3547.57	2318.09	3472.08	3654.23	2521	3004.52	2975.23	0.0787899	-0.239694	0.360066	0.00700763	0.919659	0.567533	0.347083	0.994122
AT1G07900	0	0	0	0	0	0	0	0	0	0	0	0	0	1	1	1	1
AT1G07910	2.2154	1.57273	2.05127	1.91228	2.30247	1.92269	2.39759	1.91973	2.08663	-0.20444	-0.0956089	0.125881	0.608313	0.749124	1	0.87519	0.115105
AT1G07920	398.951	349.592	396.024	343.947	408.299	363.978	372.489	436.104	373.476	-0.132358	0.139085	0.11883	0.0915256	0.745684	0.733739	0.786274	0.848432
AT1G07930	282.559	272.332	276.102	284.228	284.253	276.942	259.5	329.275	279.894	-0.028966	0.254091	-0.0221645	-0.0696276	0.963289	0.367544	0.972254	0.892983
AT1G07960	92.7051	95.2908	100.134	90.2467	99.2523	91.9796	106.046	80.881	102.359	-0.0113358	-0.308066	0.181692	0.154278	0.986835	0.237326	0.609871	0.688763
AT1G07985	1.37392	1.57365	3.26173	2.82102	1.4716	2.36708	2.74695	1.24107	1.92786	0.784807	-1.39405	-0.549216	0.80372	1	0.16926	1	1
AT1G07990	19.5864	18.0179	16.8128	16.6678	20.2533	17.862	16.2228	17.2451	16.841	-0.132959	0.0366257	0.0149178	-0.151403	0.75316	0.953459	0.983528	0.703024
AT1G08005	7.10449	0	0	1.80586	0	0	0	0	0	65535	0	65535	0	1	1	1	1
AT1G08032	0	0	0	0	0	0	0	0	7.94433	0	0	65535	0	1	1	1	1
AT1G08035	0.447231	0.495538	0.621221	1.01843	0.753091	0.642733	0.701654	0.87364	0.890512	0.523201	0.491933	-0.19364	0.501763	1	1	1	1
AT1G08090	340.364	434.453	435.973	474.529	299.464	308.211	469.612	423.791	361.706	-0.14316	-0.0408869	-0.391678	0.11227	0.712372	0.949444	0.0915403	0.80781
AT1G08110	91.2193	76.5431	83.6591	90.3028	91.3759	92.1255	83.3612	80.4977	76.6008	0.0142625	-0.0555745	-0.237412	0.123104	0.983886	0.923659	0.437556	0.776578
AT1G08120	0.241602	0.329001	0.7197	0.313226	0.301017	0.392364	0.349986	0.436446	0.614712	0.699561	-0.721593	0.972704	0.0892041	1	1	1	1
AT1G08190	28.3248	22.2938	27.6321	26.1041	29.6778	24.817	23.7497	29.2875	26.719	-0.190738	0.0839436	0.0335872	0.091271	0.569203	0.864051	0.956911	0.851497
AT1G08240	0	0	0	0	0	0	0	0	0	0	0	0	0	1	1	1	1
AT1G08260	0.212094	0.299802	0.24933	0.243798	0.275038	0.257947	0.308651	0.359489	0.317971	0.282371	0.527888	0.38321	0.0419648	1	1	1	1
AT1G08280	3.72546	2.78859	3.54674	2.41885	3.39737	3.60878	3.13487	3.29188	3.23252	-0.0459063	-0.10758	0.418338	0.16887	0.967911	0.916658	0.510593	0.858383
AT1G08300,AT1G08310	3.17695	2.37596	2.07519	2.72944	2.75451	3.07529	1.94657	1.47555	2.4262	-0.0469213	-0.491992	-0.169906	-0.287577	0.982615	1	0.925342	0.909898
AT1G08340	26.453	26.3859	30.0169	29.0847	29.141	25.5507	27.8891	27.6525	28.8997	-0.0500678	-0.118367	-0.00920723	0.0799311	0.953669	0.87934	0.992178	0.916627
AT1G08360	551.748	516.447	556.325	556.447	502.606	534.22	552.99	648.719	563.623	-0.0465758	0.221665	0.018484	0.0986344	0.936945	0.468927	0.977125	0.829467
AT1G08370	33.5035	26.0783	31.6616	31.9343	31.0773	30.648	28.2024	34.6292	28.9019	-0.128518	0.129256	-0.143944	0.112967	0.781825	0.771979	0.741876	0.817092
AT1G08390	7.72662	9.54387	12.7185	15.2874	11.5278	11.9602	12.3339	9.03036	12.5823	0.630331	-0.494072	-0.280945	0.369977	0.243122	0.405498	0.674552	0.575443
AT1G08410	2.86769	3.1909	2.88875	2.84703	2.45092	2.90968	3.14148	3.89969	3.58123	0.0209681	0.432915	0.331	-0.0225193	0.986954	0.349918	0.553849	0.983556
AT1G08420	2.8393	2.56395	2.42278	2.28869	2.74882	3.03003	2.7912	2.94843	2.92411	0.0937977	0.283284	0.353475	0.12252	0.895627	1	0.377832	0.851637
AT1G08430	0.242227	0.52043	0.32632	0.474911	0.1668	0.430297	0.543806	0.185373	0.813168	0.82897	-0.815851	0.775897	0.0633879	1	1	1	1
AT1G08440	0.0705517	0.174961	0.128476	0.047866	0.183773	0.164434	0.0249638	0.107019	0.181048	1.22075	-0.263623	1.9193	-2.80913	1	1	1	1
AT1G08460	22.6284	21.5863	16.9337	15.2369	20.6193	18.5962	17.2341	15.2384	16.0973	-0.283128	-0.15218	0.0792486	-0.32485	0.440894	0.789177	0.910165	0.342278
AT1G08465	0.0346006	0	0	0	0	0	0	0	0	65535	0	0	0	1	1	1	1
AT1G08480	356.87	332.308	356.079	351.056	333.528	350.595	362.896	301.074	332.772	-0.0255929	-0.242082	-0.0771685	0.127039	0.967902	0.403203	0.875256	0.750579
AT1G08500	27.1644	26.2182	21.1485	25.4218	28.7457	27.4995	25.3944	20.035	22.0084	0.0176872	-0.0780282	-0.208015	-0.0460556	0.9821	0.904653	0.623152	0.947038
AT1G08520	5.9769	6.31834	6.9779	6.84604	6.10728	5.77032	6.72897	6.28184	6.49737	-0.0507471	-0.151606	-0.0754138	0.0908395	0.947411	0.782202	0.916425	0.888496
AT1G08530	6.29826	6.9515	5.33299	5.8314	6.2936	6.10958	7.04534	9.5731	7.31335	-0.0438804	0.84404	0.32669	0.0193437	0.972208	0.045864	0.634721	0.986097
AT1G08540	2.85669	3.54749	3.10041	2.91233	2.7891	2.6076	4.02026	2.40106	3.47948	-0.131622	-0.368787	0.256699	0.180491	0.894871	0.591784	0.730598	0.821747
AT1G08550	0.466963	2.18133	1.28127	2.18369	0.660419	1.25281	2.37985	0.890745	1.60199	1.42379	-0.524491	-0.446905	0.125664	1	1	0.558049	0.910967
AT1G08570	45.0817	52.8793	46.22	47.303	44.2761	46.971	51.3009	46.5951	53.875	0.0592258	0.0116585	0.187685	-0.0437189	0.918097	0.98583	0.588649	0.94301
AT1G08590	2.43711	2.84958	2.42614	2.79902	2.95485	2.12548	2.63042	3.28418	2.08482	-0.197383	0.436868	-0.425	-0.115454	0.778598	0.290886	0.349918	0.886319
AT1G08600	3.90356	4.40682	4.30481	4.05182	4.00598	4.24016	4.40588	3.87296	4.85451	0.119328	-0.152513	0.260757	-0.00031054	0.827592	0.758434	0.459398	0.997415
AT1G08620	2.85674	2.49259	2.78787	2.72949	2.83922	3.37389	2.54814	3.13666	2.55776	0.240047	0.170065	-0.0937517	0.0317979	0.599934	0.763639	0.902752	0.971996
AT1G08650	29.1691	28.3009	31.7335	29.5267	30.5681	28.4673	25.4775	31.8635	28.8402	-0.0351346	0.00589882	-0.0339413	-0.151626	0.95805	0.994072	0.960781	0.726532
AT1G08680	11.9408	10.4207	12.203	12.2137	11.5474	11.4736	10.7738	12.515	10.3833	-0.0575806	0.0364179	-0.234231	0.0480821	0.926375	0.959227	0.504397	0.94012
AT1G08710	13.9375	12.8721	13.0922	12.3507	13.0167	11.6771	14.6408	11.0499	15.0961	-0.255295	-0.24467	0.289581	0.185747	0.579112	0.613273	0.487842	0.726412
AT1G08720	5.49572	5.19715	5.31659	4.60169	4.71568	5.89996	4.5512	4.90598	4.01975	0.102398	-0.115957	-0.195057	-0.191474	0.872474	0.854631	0.720337	0.7073
AT1G08730	0.237781	0.1843	0.19584	0.234531	0.16068	0.340082	0.188353	0.337742	0.136593	0.51625	0.786249	-0.779897	0.031381	1	1	1	1
AT1G08735	0	0	0	0	0	0	0	0	0	0	0	0	0	1	1	1	1
AT1G08750	10.4547	10.0363	9.09874	9.53538	9.95401	9.45148	10.9948	9.98401	10.0429	-0.145536	0.133953	0.0748203	0.131606	0.805887	0.830172	0.920289	0.829501
AT1G08760	4.02947	3.88168	4.2548	3.85213	3.56681	3.84218	3.46411	2.92159	3.80225	-0.0686629	-0.542337	-0.0188037	-0.164196	0.936178	0.133964	0.984745	0.804801
AT1G08770	44.6707	41.7834	46.4919	45.393	44.1722	39.8893	42.3745	47.6346	44.9084	-0.163326	0.0350283	-0.015484	0.0202666	0.707852	0.960703	0.983223	0.979457
AT1G08790	0	0	0	0	0	0	0	0	0	0	0	0	0	1	1	1	1
AT1G08830	2142.5	2208.44	2163.41	2047	2103.64	2163.95	2141.53	1853.09	2199.97	0.0143742	-0.223379	0.103972	-0.0443836	0.984602	0.521584	0.842429	0.947661
AT1G08845	8.2074	7.34154	9.581	7.70089	8.19965	7.51795	8.47033	5.94786	8.92558	-0.126587	-0.687804	0.212921	0.206335	0.892147	0.153926	0.789023	0.785784
AT1G08860	0	0	0	0	0	0.062381	0	0	0	65535	0	0	0	1	1	1	1
AT1G08890	13.2624	27.2371	13.8368	15.021	13.0067	12.5951	23.7847	13.8507	18.4298	-0.0744801	0.00145164	0.295065	-0.19554	0.90479	0.996519	0.35126	0.58772
AT1G08900	2.02993	3.4873	2.8572	2.37156	3.37464	2.58856	3.23122	2.76612	2.88251	0.350726	-0.0467388	0.28149	-0.11003	0.634524	1	0.714057	0.912057
AT1G08910	3.79658	3.81145	3.13596	4.31945	3.11988	2.84364	4.76688	4.12575	4.16401	-0.416962	0.395753	-0.0528769	0.322705	0.3179	0.337733	0.950259	0.433448
AT1G08920	75.357	56.143	100.573	89.8695	42.6901	100.778	52.4817	99.1247	92.5088	0.419368	-0.020923	0.041759	-0.0972918	0.0430612	0.974626	0.940707	0.828005
AT1G08930	207.083	144.533	156.661	151.755	112.691	231.847	147.79	164.172	144.54	0.162963	0.0675635	-0.0702723	0.0321518	0.649868	0.896614	0.891394	0.958006
AT1G08940	43.5481	54.7293	47.4862	46.0563	38.8873	41.6409	51.905	39.9919	54.3837	-0.0646093	-0.247802	0.239777	-0.0764406	0.920208	0.486913	0.495444	0.894381
AT1G08950	0	0	0	0	0	0	0	0	0	0	0	0	0	1	1	1	1
AT1G08960	4.75321	3.72001	4.08752	3.75313	3.77333	4.45379	4.00767	4.31846	4.09449	-0.0938694	0.0792941	0.125589	0.107458	0.902466	0.923599	0.867181	0.891423
AT1G08970	49.7665	44.2753	43.5127	49.2602	49.4748	48.0738	45.6817	49.8721	48.1027	-0.0499231	0.196796	-0.0343021	0.0451137	0.936058	0.628413	0.960349	0.943559
AT1G08980	11.9666	10.2649	6.50826	8.29487	9.37824	10.3232	11.8408	6.514	8.02713	-0.213116	0.00127162	-0.0473341	0.206055	0.65442	0.995468	0.956856	0.67532
AT1G08985	0.392995	0	0	0	0	0	0	0	0	65535	0	0	0	1	1	1	1
AT1G08990	6.90188	7.77992	7.67733	7.87938	9.05557	5.86025	8.52888	8.65326	7.37415	-0.236026	0.172638	-0.0956055	0.132602	0.639002	0.751391	0.892673	0.830798
AT1G09000	5.46997	4.43482	5.02145	6.11359	5.90864	5.70964	4.42715	5.99848	4.45259	0.0618659	0.256494	-0.457377	-0.00249672	0.960988	0.772888	0.452751	0.996239
AT1G09026	0	0	0	0	0	0	0	0	0	0	0	0	0	1	1	1	1
AT1G09040	0.199419	0.196861	0.221409	0.311137	0.413325	0.304754	0.194291	0.433479	0.28684	0.611842	0.96925	-0.117302	-0.0189552	1	1	1	1
AT1G09050	0.0713174	0.103902	0.0688192	0.0739939	0.0378948	0.0398498	0.0641343	0.116405	0.172394	-0.839682	0.758266	1.22024	-0.69606	1	1	1	1
AT1G09070	986.75	206.687	672.565	241.716	221.431	1140.86	214.495	510.055	260.755	0.209366	-0.399021	0.109383	0.0534969	0.566868	0.0915403	0.801573	0.921874
AT1G09090	1.31036	2.54577	2.2465	2.44592	1.47443	2.22625	1.75472	1.75865	2.14611	0.764652	-0.353212	-0.188655	-0.536859	0.523599	0.821334	0.902704	0.569382
AT1G09110	0	0	0	0	0	47.6475	0	0	0	65535	0	0	0	1	1	1	1
AT1G09150	33.3668	33.0233	34.3952	34.8127	35.2493	30.7173	38.0632	37.9033	33.0092	-0.119366	0.140115	-0.0767456	0.204915	0.812534	0.766439	0.89693	0.593315
AT1G09176	33.4342	25.3417	23.5824	20.6353	40.8862	37.3961	26.8517	18.1243	26.057	0.161563	-0.379788	0.336557	0.0835	0.823636	0.552848	0.594816	0.935648
AT1G09180	5.05087	2.37369	3.05191	2.51186	3.90293	4.13095	2.97979	2.30324	3.06101	-0.290057	-0.406046	0.28525	0.328079	0.784053	0.746807	0.844662	0.811939
AT1G09240	0.0552213	0.0746114	0	0	0	0	0	0	0.0314248	65535	0	65535	65535	1	1	1	1
AT1G09250	25.7729	26.3537	31.5317	29.5091	30.1375	28.191	31.2735	30.8304	32.1428	0.12938	-0.0324492	0.123336	0.246934	0.816526	0.965748	0.816385	0.516379
AT1G09260	0	0	0	0.273654	0	0	0	0	0	0	0	65535	0	1	1	1	1
AT1G09270	58.8352	54.0412	62.4756	66.2295	65.9076	61.5106	55.0407	63.6064	60.5462	0.0641551	0.0258785	-0.129438	0.0264397	0.904274	0.968687	0.75774	0.967943
AT1G09300	3.11938	3.22606	2.59599	2.75098	2.96088	2.96167	3.51568	2.43904	3.03733	-0.0748478	-0.0899691	0.142861	0.124028	0.964574	0.958858	0.934657	0.943766
AT1G09310	6.1605	5.8731	8.22167	7.64449	5.18242	8.57657	5.26653	7.71377	5.29754	0.477352	-0.0919958	-0.529098	-0.157271	0.435057	0.938279	0.416338	0.894677
AT1G09340	1.58733	2.57642	2.07596	3.14608	1.98824	2.57226	1.68565	4.20254	2.60241	0.696432	1.01748	-0.273707	-0.612068	1	0.0482319	0.754632	0.392254
AT1G09350	2.88234	2.8426	2.36434	3.51463	2.57472	1.68084	2.38875	2.23255	5.20891	-0.778063	-0.0827417	0.56761	-0.250952	0.246232	1	0.283704	0.810741
AT1G09360	0	0	0	0	0	0	0	0	0.117156	0	0	65535	0	1	1	1	1
AT1G09370	1.2505	0.218398	0.816493	0.664696	1.26196	0	0.139347	0.111732	0.506057	65535	-2.8694	-0.393396	-0.648277	1	1	1	1
AT1G09390	6.2222	7.86773	6.48743	5.69587	7.28656	7.11759	6.99976	5.10576	5.88554	0.193963	-0.345521	0.0472565	-0.168642	0.801675	0.573078	0.965531	0.825489
AT1G09410	0	0.0201907	0.0553883	0.114479	0.016258	0.103667	0.0245821	0.0394211	0.0652025	65535	-0.490614	-0.812088	0.283918	1	1	1	1
AT1G09421	0.3333	0.545844	0	0.608609	0.0616719	1.91168	1.01374	0	0.123888	2.51995	0	-2.29648	0.893124	1	1	1	1
AT1G09430	30.5125	34.5262	29.2431	34.1583	36.1242	32.9907	29.3515	31.3094	30.1499	0.112656	0.0984978	-0.180085	-0.234258	0.804693	0.838372	0.615619	0.444336
AT1G09450	1.16221	1.53559	1.31404	1.48601	1.78613	1.74586	1.38496	1.45644	1.12816	0.587077	0.14844	-0.397479	-0.148946	1	1	1	1
AT1G09460	14.4801	17.5612	13.6549	18.6516	9.20169	12.7043	17.5821	17.2847	18.3772	-0.188753	0.340079	-0.0213875	0.00171209	0.743489	0.389037	0.980526	0.996354
AT1G09480	4.09657	3.568	4.12393	3.36956	3.26809	2.81672	4.61493	2.42088	2.76644	-0.540397	-0.768484	-0.28453	0.371195	0.454318	0.265294	0.791967	0.641365
AT1G09490	18.5941	17.4213	18.6995	16.3322	17.4888	17.3471	18.3601	17.2036	18.6961	-0.100148	-0.120287	0.195015	0.0757185	0.87729	0.834728	0.675412	0.912841
AT1G09500	0	0	0.167114	0	0	0.308145	0.05624	0	0	65535	65535	0	65535	1	1	1	1
AT1G09510	0	0.117983	0	0	0	0.0399312	0	0	0	65535	0	0	65535	1	1	1	1
AT1G09530	0.765394	0.456258	0.791493	1.11962	1.17433	0.680664	0.531495	0.99351	0.716003	-0.169261	0.327959	-0.644976	0.220205	1	1	1	1
AT1G09540	4.71874	4.01253	3.54	5.16504	5.78224	3.32703	4.52366	4.85429	4.60847	-0.504164	0.455513	-0.164491	0.172978	0.28869	0.353697	0.830551	0.82692
AT1G09560	368.562	284.724	313.288	336.069	329.088	342.346	291.048	311.679	303.269	-0.10645	-0.00742745	-0.148156	0.0316935	0.806716	0.991376	0.692607	0.958061
AT1G09580	25.291	21.1422	25.4276	23.7003	23.4688	23.4283	20.9909	22.9017	25.8026	-0.110371	-0.150937	0.12261	-0.0103604	0.852223	0.771873	0.833064	0.989934
AT1G09590	1285.05	1270.13	1356.14	1386.53	1243.63	1194.39	1231.35	1346.33	1306.22	-0.105539	-0.0104735	-0.0860787	-0.0447356	0.817412	0.987706	0.863611	0.939695
AT1G09600	0.175763	0.279407	0.0806661	0.126781	0.209712	0.0789388	0.171796	0.176515	0.213123	-1.15482	1.12976	0.749349	-0.70167	1	1	1	1
AT1G09610	1.67397	1.87918	1.61875	1.81923	1.81238	1.16885	2.32836	1.97479	2.59786	-0.518186	0.286823	0.513991	0.30921	0.916569	1	0.874468	0.94631
AT1G09640	173.874	160.169	183.154	179.049	181.232	156.595	180.423	221.99	201.912	-0.151	0.277435	0.173373	0.171787	0.704154	0.625133	0.718745	0.662368
AT1G09645	111.929	102.447	105.38	109.679	107.569	114.209	106.339	89.6032	101.508	0.0290914	-0.233978	-0.111689	0.0537906	0.963745	0.451161	0.801895	0.924407
AT1G09650	0.251573	0.154885	0.245665	0.29516	0.494649	0.159909	0.294047	0.175403	0.0928346	-0.653721	-0.486021	-1.66877	0.924845	1	1	1	1
AT1G09665	0.195513	0.132082	0	0.123686	0	0	0.642757	0.117866	0.244232	65535	65535	0.981565	2.28284	1	1	1	1
AT1G09710	2.26169	3.17602	2.78972	1.72345	2.25727	1.95995	2.77935	3.17474	2.16434	-0.20658	0.186517	0.328629	-0.192468	0.827018	0.824555	1	0.811678
AT1G09740	206.32	233.087	192.035	231.226	229.021	220.916	220.395	166.999	219.213	0.0986128	-0.201527	-0.0769713	-0.0807822	0.830499	0.529372	0.879105	0.870991
AT1G09750	6.84964	5.16761	4.60994	6.61104	5.08654	5.75833	7.84323	7.32037	4.00598	-0.250378	0.667168	-0.722721	0.60195	0.874749	0.670331	0.586204	0.485168
AT1G09770	18.5967	21.362	20.1875	19.6322	18.1443	20.0246	22.3269	20.5989	23.724	0.106731	0.0291007	0.27313	0.0637341	0.820787	0.964559	0.338825	0.911562
AT1G09794	55.4985	59.9963	62.4888	68.4453	65.8678	60.4399	74.7107	56.7409	84.1279	0.123052	-0.139208	0.297634	0.31644	0.858507	0.833127	0.468927	0.465662
AT1G09795	6.34289	6.7457	5.37002	6.93505	4.56697	4.25187	5.55766	5.4344	5.72634	-0.577042	0.0171933	-0.276295	-0.27949	0.305505	0.990731	0.694599	0.687179
AT1G09812	3.77054	2.8273	2.61033	3.37512	7.24147	2.966	3.76732	3.88929	4.0131	-0.346252	0.575276	0.249779	0.414112	1	1	1	1
AT1G09815	91.1834	109.856	106.448	115.154	103.056	87.8818	104.793	101.803	103.928	-0.0532067	-0.064365	-0.147986	-0.0680658	0.932405	0.91662	0.725319	0.906818
AT1G09850	14.9469	18.7076	14.281	16.9769	16.0357	15.6428	15.0751	19.4566	17.4985	0.0656505	0.446169	0.0436639	-0.311454	0.920128	0.0948073	0.949799	0.3179
AT1G09870	10.3171	8.6895	8.92591	8.78588	8.88838	10.4795	7.84543	9.82248	8.1491	0.0225292	0.138088	-0.108545	-0.147421	0.978622	0.810706	0.869345	0.806439
AT1G09900	0.601044	0.355424	0.458559	0.540271	0.72403	0.541069	0.663103	1.00965	0.491114	-0.151658	1.13868	-0.137627	0.899692	1	1	1	1
AT1G09960	4.8749	3.60882	4.07866	4.23149	4.58618	5.40966	3.42206	5.08406	4.32115	0.150165	0.317888	0.0302491	-0.0766621	0.816949	0.49506	0.975301	0.938288
AT1G09970	61.9472	68.0218	77.9242	70.1745	55.4092	68.772	58.7498	88.9838	78.7371	0.150784	0.191472	0.166097	-0.211414	0.683543	0.558751	0.632666	0.483875
AT1G10010	0.218093	0	0.0865611	0	0.192619	0.198854	0.0384171	0.028457	0.14202	-0.133236	-1.60493	65535	65535	1	1	1	1
AT1G10030	117.57	100.146	107.136	113.544	105.003	115.366	99.3934	115.708	102.523	-0.0273049	0.111049	-0.147303	-0.010879	0.966464	0.807444	0.709608	0.987738
AT1G10050	5.56177	5.04444	5.04597	3.98089	4.80284	5.29089	5.42542	4.76776	5.7406	-0.072034	-0.0818217	0.528111	0.10504	0.917731	0.907007	0.0756088	0.867789
AT1G10060	0.117675	0.246276	0.0222963	0.0263645	0.0928564	0.118642	0.246957	0.0523192	0.196327	0.0118129	1.23054	2.89659	0.00398595	1	1	1	1
AT1G10070	2.34655	2.89091	2.34079	1.95217	1.67956	3.24566	2.37583	2.0783	2.02371	0.467968	-0.171591	0.0519208	-0.283095	0.810822	1	0.983701	0.855337
AT1G10110	1.13616	0.416179	0.665935	0.748266	1.66228	0.990001	0.958673	0.791115	1.04086	-0.198665	0.248506	0.476148	1.20384	1	1	1	1
AT1G10130	5.8994	5.00576	4.54067	6.11628	5.41923	5.1916	5.39678	5.22792	4.97592	-0.184389	0.203333	-0.297691	0.108509	0.685548	0.647314	0.388904	0.850847
AT1G10150	5.00459	6.49195	5.37422	6.72491	4.87943	6.06993	6.30488	5.43155	7.62908	0.278429	0.0153076	0.181993	-0.0421837	0.557722	0.986954	0.73937	0.960204
AT1G10160	1.40126	1.35485	1.21214	0.677085	1.05404	1.02654	1.4265	1.24726	1.02474	-0.448934	0.0412019	0.597853	0.0743481	1	1	1	1
AT1G10210	4.07845	4.49238	3.74873	5.08469	5.64339	3.37822	5.3418	2.93757	4.58799	-0.271758	-0.35178	-0.148297	0.249846	0.667234	1	0.842628	0.66279
AT1G10220	1.22705	0.728051	1.10269	0.727245	0.917338	0.712466	0.758417	0.304107	1.78957	-0.784303	-1.85838	1.2991	0.0589506	1	1	1	1
AT1G10230	37.5367	30.2819	34.9055	36.5642	35.0368	35.8583	33.6666	31.4709	34.921	-0.0659955	-0.149437	-0.0663356	0.152866	0.927984	0.800039	0.929159	0.790793
AT1G10270	3.3759	3.26996	2.78461	3.50683	3.43407	3.39634	2.71462	4.8411	3.08222	0.0087081	0.79786	-0.1862	-0.268523	0.991381	0.00523414	0.762161	0.619908
AT1G10290	15.6125	14.8224	15.1345	16.1831	16.8656	15.5417	13.5655	18.7964	14.7467	-0.00655815	0.312617	-0.134093	-0.127838	0.992114	0.23698	0.753115	0.778329
AT1G10300	0.331915	0.560048	0.29255	0.353726	0.358012	0.397282	0.288262	0.252852	0.836816	0.25935	-0.21039	1.24228	-0.958169	1	1	1	1
AT1G10330	0.495376	0.431237	0.23428	0.339193	0.161225	0.324985	0.160097	0.747057	0.257243	-0.608152	1.67298	-0.398973	-1.42953	1	1	1	1
AT1G10380	55.6499	45.3504	50.1775	43.4764	64.5173	54.4741	44.9299	46.3517	48.8977	-0.0308079	-0.114419	0.169534	-0.0134395	0.961572	0.805585	0.657403	0.984921
AT1G10385	0.205711	0.200102	0.24754	0.193903	0.299325	0.296657	0.147701	0.0507344	0.149742	0.528174	-2.28662	-0.372857	-0.438059	1	1	1	1
AT1G10419	0	0	0	0	0	0	0	0	0	0	0	0	0	1	1	1	1
AT1G10450	5.82006	5.4114	5.55785	5.60177	5.42755	5.27026	5.14019	4.67688	5.09419	-0.14316	-0.248982	-0.137029	-0.074179	0.774643	0.513983	0.788856	0.906943
AT1G10455	0.178987	0.135106	0.164966	0.366422	0.294095	0.676401	0.207456	0.271504	0.422677	1.91803	0.718801	0.206051	0.618716	1	1	1	1
AT1G10480	8.0617	22.5055	22.8868	26.8736	18.5579	10.1216	19.8129	24.4394	24.7319	0.328275	0.0946957	-0.119817	-0.183837	0.385043	0.853093	0.78967	0.641423
AT1G10490	3.09255	3.22235	2.85406	2.66991	2.96034	2.83664	3.31764	3.1341	2.9096	-0.124613	0.135038	0.124031	0.0420428	0.919806	1	0.931837	0.97867
AT1G10510	5.6462	5.2851	4.63548	5.73487	4.88681	4.64502	5.36306	4.96491	4.51166	-0.281595	0.0990503	-0.346101	0.0211266	0.555431	0.899789	0.422479	0.983772
AT1G10520	0.394476	0.451397	0.754175	0.377324	0.39582	0.558826	0.568832	0.5465	0.310241	0.50246	-0.464677	-0.282415	0.333605	1	1	1	1
AT1G10522	13.674	16.6495	13.9741	14.654	17.4643	15.3451	16.2089	14.5098	12.8512	0.16634	0.0542654	-0.189392	-0.03869	0.849844	0.964657	0.804625	0.970849
AT1G10538	0	0	0	0	0	0	0	0	0	0	0	0	0	1	1	1	1
AT1G10560	1.73541	0.999651	1.40515	1.0753	1.58837	2.00582	1.08838	2.64005	1.02867	0.208913	0.909841	-0.0639643	0.122685	1	0.0497926	1	1
AT1G10570	5.47979	6.03365	5.58476	6.78176	6.23195	5.48195	6.09633	5.84055	4.93514	0.000567005	0.0646074	-0.45857	0.0149109	0.996203	0.939715	0.202076	0.986709
AT1G10588	0	0	0	0	0	0	0	0.0885398	0	0	65535	0	0	1	1	1	1
AT1G10600	7.40293	8.79354	6.64447	7.57102	7.21131	5.69474	7.89756	5.92315	7.19439	-0.378467	-0.16579	-0.0736147	-0.155037	0.514052	0.854409	0.941612	0.836716
AT1G10610	1.63105	1.57974	1.19186	1.68035	1.76496	1.13462	2.33714	1.92265	1.5525	-0.523586	0.689883	-0.114164	0.56506	1	1	1	0.3601
AT1G10652	0	0	0	0	0	0	0	0	0	0	0	0	0	1	1	1	1
AT1G10657	0.161486	0.325474	0.254985	0.0912787	0	0.238659	0.428254	0.298565	0.0773184	0.563539	0.227632	-0.239466	0.395924	1	1	1	1
AT1G10660	5.19197	5.87726	4.67796	4.6015	3.77722	5.50349	4.86137	5.22948	5.60266	0.0840646	0.160787	0.284007	-0.273781	0.922293	0.816471	0.596551	0.609799
AT1G10670	106.223	100.603	105.462	109.605	111.338	115.39	90.4122	111.092	108.481	0.119419	0.0750387	-0.0148775	-0.154084	0.769968	0.878745	0.982092	0.668256
AT1G10700	25.5123	30.8283	32.1539	34.4528	20.1025	27.4227	24.4623	33.0835	29.7216	0.104181	0.0411159	-0.213106	-0.333698	0.843946	0.947376	0.539788	0.241956
AT1G10705	0	0	1.4602	0	0.56747	0.88242	0	0	0	65535	65535	0	0	1	1	1	1
AT1G10710	0.113523	0.137685	0.0699974	0.0981509	0.107141	0.028885	0.126946	0	0.268925	-1.97459	65535	1.45413	-0.117155	1	1	1	1
AT1G10717	0	0	0	0	0	0	0	0	0	0	0	0	0	1	1	1	1
AT1G10720	43.4354	40.0201	46.8732	40.8734	44.5952	41.5621	44.4179	46.8519	44.9031	-0.0636005	-0.000656864	0.135655	0.150415	0.908098	0.998308	0.740852	0.698374
AT1G10730	0.841873	1.24418	0.529497	0.778815	1.18744	1.30248	1.79791	0.575566	0.97701	0.629588	0.120358	0.327093	0.53112	1	1	1	1
AT1G10745	0	0	0	0	0	0	0	0	0	0	0	0	0	1	1	1	1
AT1G10747	0	0.142304	0.529965	0	0	0.139001	0	0.285969	0	65535	-0.890038	0	65535	1	1	1	1
AT1G10790	0.703086	0.680819	0.295684	0.726897	0.492946	0.510972	0.803029	0.238428	0.308845	-0.460457	-0.3105	-1.23487	0.238182	1	1	1	1
AT1G10810	5.76176	4.31888	5.48585	5.88464	5.54586	6.90253	4.84286	3.959	4.36798	0.260615	-0.470579	-0.429988	0.165199	0.68654	0.42181	0.44516	0.861501
AT1G10850	5.15195	4.27891	3.75238	5.12573	4.56971	3.73258	3.82894	4.885	3.46839	-0.464947	0.380552	-0.563491	-0.160298	0.716832	0.779773	0.519836	0.932303
AT1G10890	72.6185	74.1241	82.8349	86.1587	73.0596	66.8916	86.2947	85.8892	80.8782	-0.118512	0.0522372	-0.0912462	0.219329	0.786784	0.926105	0.850847	0.490706
AT1G10910	0.99548	2.122	1.3525	1.66692	1.60724	1.62911	1.71208	1.5562	1.61227	0.710617	0.202395	-0.0480922	-0.309678	1	1	1	1
AT1G10950	23.7859	22.7625	22.6744	21.4411	23.9514	23.9392	21.2935	26.2414	24.303	0.00926691	0.210784	0.180754	-0.0962477	0.989639	0.52037	0.613339	0.844046
AT1G10960	64.2674	52.5735	73.7717	61.8217	75.876	75.6207	42.951	57.5388	69.7656	0.234693	-0.358532	0.174402	-0.291642	0.542853	0.288232	0.709863	0.465828
AT1G11010	0	0	0	0	0	0	0	0	0	0	0	0	0	1	1	1	1
AT1G11020	8.44319	8.11329	8.47499	9.90483	8.34201	8.83599	8.68902	6.34574	7.79479	0.0656039	-0.417424	-0.345621	0.0989066	0.931931	0.269525	0.375617	0.891805
AT1G11050	6.15937	2.19534	1.62568	2.77057	2.44063	6.80108	2.16021	2.87306	1.87472	0.142981	0.821546	-0.563506	-0.0232732	0.825758	1	0.282844	0.986389
AT1G11060	6.83285	6.51329	6.85196	7.3372	7.54387	6.16902	6.60465	7.81644	6.59606	-0.147445	0.189993	-0.153623	0.0200955	0.773082	0.670841	0.756088	0.980386
AT1G11090	18.9367	19.5334	18.8262	17.1686	20.8875	18.9031	20.3244	19.3865	16.4989	-0.00256201	0.0423119	-0.0573968	0.0572726	0.996308	0.962263	0.9494	0.949048
AT1G11110	0	0.0674143	0	0	0	0	0	0	0.060152	0	0	65535	65535	1	1	1	1
AT1G11120	1.52288	3.85224	1.08243	2.6743	2.27176	3.53937	2.37294	3.55293	3.24841	1.21669	1.71473	0.280572	-0.699022	0.541234	0.569073	0.88777	0.589816
AT1G11125	2.25222	1.50154	1.42239	0.912297	1.90164	2.29286	1.40645	2.37029	1.97109	0.0257971	0.736746	1.11142	-0.0943841	1	1	1	1
AT1G11130	6.20164	6.39196	5.64374	6.87407	8.55168	6.47551	5.97406	5.93056	6.04159	0.062344	0.0715179	-0.186236	-0.0975458	0.929785	0.919262	0.689457	0.873397
AT1G11150	0.0699963	0.292921	0.128896	0.244626	0.0970212	0.250398	0.221714	0.0580874	0.376036	1.83887	-1.14991	0.620292	-0.401809	1	1	1	1
AT1G11160	2.98115	3.86594	3.54821	3.54856	3.1302	3.05693	4.35069	3.41052	2.65611	0.0362162	-0.0570965	-0.41792	0.170426	0.966683	0.94337	0.247189	0.744007
AT1G11170	0.951072	1.17553	1.18404	0.801324	0.506228	0.846359	0.919145	0.424646	0.937564	-0.168285	-1.47939	0.226532	-0.354952	1	1	1	1
AT1G11175	7.7908	15.3126	10.7457	9.78954	12.0547	9.00486	14.8735	10.5284	9.89021	0.208933	-0.0294778	0.0147598	-0.0419761	0.789216	0.978117	0.988383	0.964029
AT1G11180	4.28249	5.49978	6.24789	5.9173	4.01526	4.89619	5.42882	3.70995	5.12855	0.193208	-0.751968	-0.206387	-0.0187352	0.824303	0.102264	0.787108	0.987587
AT1G11185	941.962	278.072	886.601	608.734	142.91	1281.53	305.651	850.157	625.788	0.444132	-0.0605563	0.0398614	0.136424	0.045864	0.911291	0.944228	0.728612
AT1G11200	16.4928	15.4246	14.7268	14.5575	16.5946	16.094	15.1454	14.5605	14.962	-0.0353147	-0.0163871	0.0395336	-0.0263552	0.963644	0.985367	0.961243	0.974232
AT1G11250	0	0.19984	0	0	0	0	0	0.0543386	0	0	65535	0	65535	1	1	1	1
AT1G11260	62.2592	78.1874	70.0302	72.5617	56.5672	73.5584	86.7988	75.8594	92.1975	0.240602	0.11535	0.345519	0.150739	0.425169	0.790377	0.157956	0.692753
AT1G11265	0	0	0	0	0	0	0	0	0	0	0	0	0	1	1	1	1
AT1G11300	1.72316	1.24756	1.17832	0.981757	2.16469	2.14109	1.2154	1.01888	1.11348	0.313289	-0.209747	0.181637	-0.0376828	0.504711	1	1	1
AT1G11320	1.43173	1.53924	2.06136	2.29905	1.74855	1.29394	1.34137	2.37796	2.06039	-0.145998	0.206132	-0.158114	-0.198502	1	0.853824	0.893678	1
AT1G11330	3.10582	3.88297	3.25929	3.37128	2.79629	3.23447	4.33696	4.03396	3.73224	0.0585542	0.307639	0.146745	0.159523	0.945278	0.473116	0.820813	0.783273
AT1G11380	10.0238	13.1153	12.0355	19.0744	9.85774	14.4168	17.4663	9.76204	17.8655	0.524321	-0.302041	-0.0944537	0.41333	0.0857751	0.468068	0.87712	0.196564
AT1G11400	94.8597	76.0757	90.6961	83.6849	78.01	75.929	89.2291	112.837	81.4282	-0.321144	0.315131	-0.0394385	0.230079	0.259525	0.28869	0.952175	0.50768
AT1G11410	0.574083	1.16152	0.436509	0.496703	0.792538	0.903001	0.514645	0.514255	0.496367	0.653469	0.236473	-0.000977523	-1.17436	1	1	1	1
AT1G11430	21.5771	22.7068	24.2458	27.514	21.5141	22.5124	21.0021	29.9541	25.0008	0.061219	0.305019	-0.138195	-0.112593	0.933105	0.38517	0.790062	0.849777
AT1G11440	4.14332	5.34645	4.8407	5.15455	4.73018	5.70036	7.01077	5.49138	6.13472	0.460268	0.181953	0.251149	0.390992	0.370087	0.814404	0.692853	0.40561
AT1G11450	12.6542	14.9102	12.2026	12.9849	13.2379	13.4946	17.1142	6.1999	10.3782	0.0927648	-0.97687	-0.323276	0.198893	0.898515	0.00447698	0.440539	0.680685
AT1G11460	1.97739	2.22696	3.09546	2.8218	1.97734	3.19187	2.48386	1.93168	3.52611	0.690805	-0.680294	0.321459	0.157509	0.336767	0.403203	0.730254	0.909545
AT1G11475	167.663	187.735	185.918	201.202	178.583	183.254	223.951	171.997	189.997	0.128278	-0.112287	-0.0826671	0.254487	0.763664	0.801431	0.870093	0.378665
AT1G11500	1.78618	3.27158	2.08599	2.63012	1.96455	1.45928	2.55398	4.19528	2.57617	-0.291625	1.00803	-0.0299054	-0.357236	1	0.298704	1	0.819859
AT1G11520	0.409416	0.377417	0.396954	0.472972	0.425771	0.428887	0.399616	0.77689	0.710213	0.0670297	0.968739	0.586498	0.0824562	1	1	1	1
AT1G11530	11.3641	53.4396	12.4031	19.4065	11.4712	11.42	53.2234	12.9062	22.1627	0.00707008	0.0573722	0.191598	-0.00584782	0.995503	0.976771	0.895949	0.995309
AT1G11550	0	0	0	0	0	0	0	0	0	0	0	0	0	1	1	1	1
AT1G11560	0	0	0	0	0.238639	0.0625129	0.0642365	0.0455004	0.0396785	65535	65535	65535	65535	1	1	1	1
AT1G11570	13.9992	16.1315	15.3346	13.7495	15.2588	11.4878	11.8626	15.0936	18.6018	-0.28525	-0.0228487	0.436063	-0.443456	0.799078	0.988492	0.5732	0.596311
AT1G11572	0.170287	0.0979376	0.161335	0.276766	0.0788613	0.260284	0.0824119	0	0.224284	0.612117	65535	-0.303338	-0.24901	1	1	1	1
AT1G11580	254.604	272.738	446.941	436.358	214.839	262.783	282.366	533.016	422.298	0.0456173	0.254094	-0.0472495	0.0500521	0.938001	0.455095	0.94008	0.934839
AT1G11590	0.0779945	0	0	0	0	0	0	0	0	65535	0	0	0	1	1	1	1
AT1G11593	0	0	0	0	0	0	0	0	0	0	0	0	0	1	1	1	1
AT1G11595	0	0	0.0489002	0	0	0	0	0	0	0	65535	0	0	1	1	1	1
AT1G11600	1.68485	0.88771	1.40236	1.55389	1.46254	1.03858	0.943417	2.01138	0.969489	-0.698006	0.52033	-0.680593	0.0878082	1	1	1	1
AT1G11608	0	0	0	0	0	0	0	0	0	0	0	0	0	1	1	1	1
AT1G11620	0	0	0	0	0	0	0	0	0	0	0	0	0	1	1	1	1
AT1G11650	184.268	172.179	187.697	211.677	175.999	175.682	174.441	215.223	181.51	-0.0688402	0.197428	-0.221816	0.0188295	0.89377	0.544843	0.462853	0.977532
AT1G11655	63.7792	69.1914	64.5586	70.9224	52.4068	59.6762	69.3935	39.4453	61.6081	-0.0959314	-0.710755	-0.203122	0.00420893	0.890622	0.0118695	0.657403	0.994905
AT1G11660	11.5564	12.1736	11.2418	12.1052	11.8671	12.3689	11.4871	13.5759	11.3744	0.0980215	0.272171	-0.0898384	-0.0837427	0.852909	0.381303	0.867826	0.882141
AT1G11680	141.234	118.49	124.87	120.112	141.775	128.289	108.709	149.937	113.056	-0.138689	0.263934	-0.0873451	-0.124296	0.726344	0.340774	0.856116	0.758008
AT1G11690	0	0.696723	0.440716	0.0542812	0.185132	0.0625762	0.904698	0.262786	0.284979	65535	-0.745958	2.39233	0.376852	1	1	1	1
AT1G11700	58.4156	56.6499	83.0685	47.4996	115.463	49.6991	56.4798	67.4594	56.3227	-0.233134	-0.300282	0.245803	-0.00433846	0.546881	0.333247	0.532788	0.995314
AT1G11710	0.509965	0.545857	0.492848	0.71696	0.608117	0.518402	0.645843	0.585509	0.630267	0.0236729	0.248548	-0.185929	0.242662	1	1	1	1
AT1G11720	1.94808	1.69112	1.45463	1.96856	2.30598	1.65414	1.54798	1.35033	1.97131	-0.235973	-0.107346	0.00201394	-0.127591	0.720062	1	0.995489	1
AT1G11730	1.10802	0.905514	1.23029	0.805558	1.30727	1.02247	1.15285	0.965789	0.859065	-0.115924	-0.349216	0.0927791	0.348394	1	1	1	1
AT1G11750	14.9837	17.1987	13.3433	14.4898	14.6453	16.2039	15.9205	13.846	14.0307	0.112944	0.0533463	-0.0464564	-0.111414	0.862648	0.949338	0.959549	0.86384
AT1G11765	0	0	0	0	0	0	0	0	0	0	0	0	0	1	1	1	1
AT1G11770	0	0	0	0	0	0	0	0	0	0	0	0	0	1	1	1	1
AT1G11790	9.98161	8.06116	10.0995	8.90075	11.5029	12.156	8.40374	11.9279	8.72564	0.284327	0.240053	-0.0286657	0.0600443	0.459205	0.566586	0.972501	0.940562
AT1G11806	0	0	0	0	0	0	0	0	0	0	0	0	0	1	1	1	1
AT1G11810	0.195866	0.205638	0.200809	0.262492	0.146012	0.228225	0.139641	0.26913	0.237327	0.220591	0.42248	-0.145393	-0.55839	1	1	1	1
AT1G11840	577.292	558.54	586.979	541.844	586.798	555.425	505.71	535.69	532.436	-0.0557079	-0.13191	-0.0252705	-0.143349	0.923062	0.754853	0.968647	0.720428
AT1G11850	0	0	0	0	0	0	0	0	0	0	0	0	0	1	1	1	1
AT1G11860	67.6824	67.1864	64.102	67.0575	67.4308	65.5988	65.3685	66.6693	57.696	-0.0451118	0.0566525	-0.216927	-0.0395744	0.938923	0.920593	0.489001	0.947717
AT1G11870	6.29597	6.72518	6.36043	6.70422	6.91185	6.03622	5.10939	5.24569	7.14046	-0.0607812	-0.277993	0.0909488	-0.396423	0.94588	0.61524	0.911239	0.362824
AT1G11890	51.1875	41.7815	51.9687	48.6925	49.536	55.2136	40.7211	56.6756	44.5332	0.109232	0.125084	-0.128818	-0.0370878	0.825181	0.783257	0.78505	0.956477
AT1G11905	26.7019	27.7768	27.8611	26.4547	27.488	27.459	24.2584	25.1095	30.7787	0.0403361	-0.150016	0.218408	-0.195394	0.952589	0.747271	0.561985	0.634065
AT1G11915	1.43025	1.47986	2.16346	1.70266	2.15604	1.39558	1.52131	1.36644	1.52131	-0.0354006	-0.662921	-0.162483	0.0398577	1	1	1	1
AT1G11930	48.6562	50.995	48.4716	45.8126	55.6071	52.4029	49.9457	42.3907	51.0518	0.107023	-0.193391	0.156218	-0.0299964	0.821431	0.603583	0.695792	0.963333
AT1G11970	0	0	0	0	0	0	0	0	0	0	0	0	0	1	1	1	1
AT1G11980	0	0	0	0.711641	0	0	0	0	0	0	0	65535	0	1	1	1	1
AT1G12010	4.06154	5.11588	2.74198	2.73906	3.12718	4.05193	6.0465	3.37678	3.03418	-0.00341717	0.300432	0.147621	0.241118	0.994429	0.747061	0.90479	0.740688
AT1G12013	395.4	345.631	378.551	390.263	346.736	242.575	330.569	358.665	221.917	-0.704881	-0.077849	-0.814427	-0.0642782	0.377159	0.960204	0.295346	0.971066
AT1G12015	106.177	40.2904	125.217	67.5988	189.149	162.494	0	32.3592	119.12	0.613912	-1.95218	0.81734	65535	0.847729	0.61022	0.85952	1
AT1G12040	30.1868	26.8943	25.844	25.741	30.3764	27.3487	25.6855	34.3583	25.3746	-0.142443	0.410831	-0.0206803	-0.0663431	0.732655	0.0823378	0.976539	0.905091
AT1G12050	9.16046	9.87925	9.30328	11.3765	10.2034	9.40837	9.51782	8.95494	10.2367	0.0385243	-0.055056	-0.152295	-0.0537697	0.964155	0.944449	0.778299	0.945245
AT1G12060	13.5325	6.9895	6.69801	8.9732	8.56152	8.78934	7.98544	8.16703	9.12057	-0.622602	0.28608	0.0235026	0.192183	0.293484	0.796987	0.992278	0.875589
AT1G12080	621.543	695.895	713.838	689.17	664.885	667.539	848.167	629.016	817.474	0.102997	-0.182498	0.246313	0.285479	0.834809	0.736849	0.442077	0.323433
AT1G12100	0.466815	0.176185	0.418482	0.697741	0.676057	0.527078	0.643151	0.383251	0.466792	0.175164	-0.126875	-0.579912	1.86807	1	1	1	1
AT1G12110	127.213	243.791	151.945	230.711	124.251	114.322	223.687	132.592	191.406	-0.154142	-0.196565	-0.269449	-0.124164	0.673924	0.546102	0.333622	0.768334
AT1G12130	0.705847	0.534297	0.660911	0.505859	0.307152	0.31868	0.544449	0.151175	0.200703	-1.14725	-2.12824	-1.33367	0.027155	1	1	1	1
AT1G12140	52.8114	63.711	50.8218	52.8833	54.9927	54.9342	48.8253	45.5293	44.0264	0.0568562	-0.158651	-0.264443	-0.383913	0.933889	0.956168	0.457257	0.171174
AT1G12160	12.8518	13.6765	12.9947	14.6067	14.1546	13.5707	15.3885	13.031	13.0337	0.0785244	0.00403069	-0.164382	0.170161	0.907306	0.995618	0.746807	0.720263
AT1G12180	0	0	0	0	0	0	0	0	0.0801294	0	0	65535	0	1	1	1	1
AT1G12200	33.9094	56.9684	35.5271	42.8339	45.5295	28.3837	63.0191	49.6013	47.1318	-0.256625	0.48146	0.13795	0.145627	0.428506	0.0223777	0.735452	0.71334
AT1G12210	0.274124	0.244442	0.271116	0.241294	0.194089	0.285501	0.238639	0.325766	0.190174	0.0586648	0.264926	-0.343471	-0.0346635	1	1	1	1
AT1G12220	0.645413	0.586745	0.458165	0.789604	0.748176	0.873938	1.02694	0.524861	0.481304	0.437308	0.196068	-0.714182	0.807541	1	1	1	1
AT1G12230	85.6694	86.0088	77.9377	87.8508	88.9928	80.8417	77.5556	83.2307	70.8861	-0.0836808	0.0947946	-0.309553	-0.149253	0.862818	0.842491	0.223782	0.692648
AT1G12240,AT1G12244	54.3783	54.4451	67.8293	77.3078	54.2151	53.8623	60.7266	74.5433	74.6693	-0.0137541	0.136171	-0.0500978	0.157525	0.984969	0.756921	0.930596	0.696083
AT1G12250	8.25264	11.1731	9.26041	14.2395	10.1867	8.38706	11.8954	9.24324	15.3278	0.0233094	-0.0026768	0.106246	0.0903803	0.984589	0.996203	0.885295	0.913447
AT1G12270	19.1212	20.0372	23.253	20.093	19.8942	17.9428	22.8796	22.0552	18.0478	-0.0917736	-0.0762949	-0.154873	0.191379	0.867679	0.896932	0.72323	0.628352
AT1G12320	37.6472	36.8985	50.015	40.5217	37.9081	36.0108	49.9966	44.663	43.455	-0.0641133	-0.163279	0.10083	0.438266	0.926027	0.70669	0.85952	0.107557
AT1G12330	2.19531	4.03702	2.78776	4.70738	2.34076	1.16694	5.83985	2.09835	3.94918	-0.911689	-0.409846	-0.253369	0.53264	1	0.6006	0.734694	0.23666
AT1G12340	0	0.0745112	0	0.0785647	0	0.0727818	0.279423	0	0	65535	0	65535	1.90692	1	1	1	1
AT1G12350	10.8267	12.0399	9.34387	11.729	11.5377	9.63786	10.9435	8.5464	11.3282	-0.167804	-0.128703	-0.050159	-0.137748	0.776423	0.849162	0.951105	0.824591
AT1G12360	24.0794	21.5729	24.9874	25.9417	24.4893	27.0217	21.3402	27.1052	22.711	0.166316	0.117366	-0.191885	-0.0156422	0.720287	0.839388	0.65208	0.984561
AT1G12390	34.0776	34.6442	31.2871	30.6182	32.9529	33.6618	33.4626	27.4772	33.3082	-0.0177113	-0.187333	0.121489	-0.0500652	0.982054	0.659362	0.820595	0.93889
AT1G12400	67.6077	64.2265	66.9581	66.263	65.9491	73.6685	66.9957	66.6606	66.6888	0.123859	-0.00642395	0.00924157	0.0609001	0.792586	0.993349	0.990333	0.923113
AT1G12410	29.7993	27.6052	27.9139	29.3299	27.4836	28.3886	31.2262	26.648	26.8593	-0.0699675	-0.0669523	-0.126953	0.177816	0.908842	0.915384	0.793703	0.668096
AT1G12450	6.3792	6.22456	7.43312	8.99444	6.75111	6.26431	7.67317	5.90598	7.62275	-0.0262204	-0.331792	-0.238721	0.301851	0.981347	0.490379	0.639558	0.553717
AT1G12460	0.967009	0.923836	0.616597	0.595482	0.631331	0.753823	0.734302	0.459155	0.523438	-0.359302	-0.425346	-0.18604	-0.331263	1	1	1	1
AT1G12470	17.1533	14.3313	15.4775	17.602	17.6012	15.3977	14.1101	16.9544	14.7586	-0.155775	0.131488	-0.254185	-0.0224342	0.757643	0.816526	0.52992	0.977742
AT1G12490	0	0.135901	0	0	0	0	0.0549584	0	0	0	0	0	-1.30614	1	1	1	1
AT1G12540	0	0.048478	0.0930578	0.592193	0	0	0	0.321889	0.251407	0	1.79036	-1.23604	65535	1	1	1	1
AT1G12550	6.7449	4.12523	5.60676	5.19113	5.88541	5.85501	4.06149	5.25663	5.77286	-0.204124	-0.0930288	0.153238	-0.0224639	0.779231	0.928448	0.863101	0.984474
AT1G12560	90.1096	87.4979	82.4756	84.6655	95.8537	86.1735	93.1694	67.9898	82.4233	-0.0644372	-0.278648	-0.0387231	0.0906072	0.906484	0.327644	0.949338	0.857449
AT1G12580	11.5384	6.99635	8.3661	6.8359	8.09714	12.6301	7.38023	9.32227	7.34155	0.130418	0.156126	0.102953	0.0770634	0.796331	0.76768	0.877354	0.91662
AT1G12630	0	0.551779	0.0827628	0	0	0.264283	0	0	0	65535	65535	0	65535	1	1	1	1
AT1G12650	47.712	44.0691	50.0942	46.5168	47.9517	50.7037	50.9524	55.3678	49.3937	0.0877387	0.144405	0.0865766	0.20938	0.864213	0.750579	0.866692	0.532948
AT1G12660	0	0	0	0	0	0	0	0.0768981	0	0	65535	0	0	1	1	1	1
AT1G12663	0	0	0.440024	0	0	0.714656	0.542445	0	0	65535	65535	0	65535	1	1	1	1
AT1G12665	0.226268	0	0	0	0	0	0.10269	0	0	65535	0	0	65535	1	1	1	1
AT1G12667	0	0	0	0	0	0	0	0	0	0	0	0	0	1	1	1	1
AT1G12669	0	0.650162	0	0.15556	0	0	0.812853	0.199683	0	0	65535	65535	0.322195	1	1	1	1
AT1G12670	0	0	0	0	0	0	0	0	0	0	0	0	0	1	1	1	1
AT1G12672	0	0	0	0	0	0	0.0823228	0	0	0	0	0	65535	1	1	1	1
AT1G12720	0	0	0	0	0	0	0	0	0	0	0	0	0	1	1	1	1
AT1G12730	1.37408	1.64901	1.3978	1.00159	1.09736	1.24805	1.56876	0.941243	1.49845	-0.138783	-0.57052	0.581183	-0.0719724	1	1	1	1
AT1G12740	4.25533	4.53883	5.89538	4.99436	3.45041	4.47008	4.67086	5.59541	4.9592	0.0710308	-0.0753409	-0.0101947	0.0413662	0.936432	0.922521	0.991234	0.965344
AT1G12760	47.9384	45.877	46.606	52.2541	47.2066	50.7477	42.2519	47.1879	42.5993	0.0821618	0.0179024	-0.294715	-0.118755	0.865616	0.978273	0.276622	0.784432
AT1G12770	6.14029	6.04757	6.28532	5.5752	5.54316	6.14752	6.88889	5.38763	6.55972	0.00169883	-0.222336	0.23461	0.187916	0.995744	0.677704	0.651706	0.731285
AT1G12775	0.512458	0.559519	0.685353	0.712105	0.495711	0.590254	0.603054	0.48619	0.822964	0.2039	-0.495326	0.20874	0.108101	1	1	1	1
AT1G12805	0.328974	0.24103	0	0.362969	1.18481	0.625399	1.01712	0.352947	0.399643	0.926804	65535	0.138863	2.07721	1	1	1	1
AT1G12810	197.412	202.759	200.095	191.349	202.194	200.896	209.355	167.063	204.987	0.0252399	-0.260291	0.0993288	0.0461883	0.972254	0.418819	0.844632	0.943023
AT1G12840	114.99	111.516	114.768	104.529	119.294	122.977	106.321	120.61	108.448	0.0968828	0.0716282	0.0531017	-0.0688111	0.834527	0.888565	0.922505	0.893526
AT1G12855	0	0	0	0	0	0	0.0620729	0	0	0	0	0	65535	1	1	1	1
AT1G12860	0.663527	0.66848	0.736193	0.895906	0.242959	0.622578	0.640409	0.741728	0.683608	-0.0919008	0.010807	-0.390178	-0.06189	1	1	1	1
AT1G12880	13.3166	9.86183	13.773	10.4786	13.0689	14.5105	11.9921	12.2575	12.4997	0.123877	-0.168177	0.254446	0.282157	0.847488	0.766174	0.593469	0.557506
AT1G12890	0.173868	0.469883	0.628945	0.0642367	0.324687	2.1917	0.975471	0.558354	0.710712	3.65599	-0.171753	3.46779	1.0538	1	1	1	1
AT1G12938	0	0	0	0	0	0	0	0	0	0	0	0	0	1	1	1	1
AT1G12940	1.26172	0.0498601	0.274754	0.0188593	1.39317	1.26894	0.189419	1.27311	0.0598813	0.00822581	2.21214	1.66683	1.92562	1	1	1	1
AT1G12950	12.957	14.4654	23.7092	19.3541	12.0247	16.8606	16.681	24.1636	31.9128	0.379921	0.0273866	0.7215	0.205602	0.182994	0.968861	0.001081	0.587939
AT1G12970	5.4638	6.66861	6.06327	7.0022	6.22827	5.83927	7.14109	6.09122	5.97079	0.0958839	0.00663474	-0.229887	0.0987592	0.915535	0.995458	0.706586	0.901302
AT1G12980	0	0	0.200708	0	0	0	0	0	0	0	65535	0	0	1	1	1	1
AT1G12990	7.93263	5.60111	6.65543	5.5705	5.65623	7.19724	4.46619	8.2707	4.58486	-0.140356	0.313478	-0.280929	-0.326665	0.808832	0.404255	0.552364	0.4503
AT1G13010	0	0	0	0	0	0	0	0	0	0	0	0	0	1	1	1	1
AT1G13040	0.0248756	0.0545996	0.0549262	0.0217607	0	0	0.0348368	0	0	65535	65535	65535	-0.648277	1	1	1	1
AT1G13050	4.54704	5.67111	4.3343	6.11711	4.94107	5.01371	5.57322	4.93535	5.04402	0.140951	0.187352	-0.278276	-0.0251197	0.889673	0.84067	0.704212	0.984969
AT1G13060	190.73	195.503	180.309	195.615	189.311	181.729	164.48	214.843	173.265	-0.0697466	0.252814	-0.175038	-0.249281	0.890189	0.360796	0.603475	0.363391
AT1G13070	0	0.0275133	0	0.0464684	0.0219214	0.0238679	0	0	0.0231761	65535	0	-1.00361	65535	1	1	1	1
AT1G13080	11.2344	11.3403	9.24818	14.4961	18.0118	10.389	9.39787	9.61599	11.4433	-0.11286	0.0562658	-0.34117	-0.271051	0.852784	0.942095	0.312719	0.504562
AT1G13090	10.9711	10.7136	8.83192	8.1583	16.0764	12.6844	10.0594	7.44674	8.82674	0.209343	-0.246118	0.113611	-0.0908915	0.659797	0.63683	0.869308	0.897377
AT1G13100	5.56511	5.91482	6.29269	6.60714	6.05809	5.25235	6.48964	5.9379	8.01727	-0.0834458	-0.0837235	0.279084	0.133804	0.92945	0.927348	0.608871	0.863783
AT1G13110	16.8999	19.6577	22.1469	33.8209	19.0951	19.6289	26.6548	24.0083	36.0442	0.215966	0.11643	0.0918552	0.439302	0.577339	0.81656	0.852997	0.0679125
AT1G13130	1.21973	0.702834	0.602139	1.43398	0.934149	1.02733	0.959715	0.267313	0.722759	-0.247658	-1.17157	-0.988443	0.449423	1	1	1	1
AT1G13145	73.4788	81.6424	64.0601	74.8464	75.8038	71.8335	89.4663	68.4848	69.0104	-0.0326712	0.0963584	-0.117118	0.132026	0.964931	0.873237	0.829894	0.78836
AT1G13160	9.80884	9.69395	9.36315	11.9937	9.23437	8.49387	9.21172	12.5691	10.3195	-0.20766	0.42482	-0.216909	-0.0736148	0.742713	0.326771	0.742273	0.935774
AT1G13180	4.85046	6.21366	5.94751	5.68519	4.58766	4.6743	5.09149	6.98524	4.68934	-0.0533723	0.232024	-0.277824	-0.287356	0.952696	0.637052	0.568938	0.538938
AT1G13190	10.8869	9.20533	10.3463	9.76267	9.93547	10.9745	10.0751	13.5707	11.8083	0.0115605	0.391377	0.274449	0.130251	0.990333	0.396821	0.645398	0.885181
AT1G13220	4.98181	5.91284	5.03186	4.42059	5.6701	4.20728	5.90175	6.41373	6.14226	-0.243781	0.350073	0.474529	-0.0027087	0.669399	0.359747	0.206947	0.996088
AT1G13230	0	0.0318894	0.103743	0.112214	0.129139	0	0	0.12461	0.0348792	0	0.264398	-1.68582	65535	1	1	1	1
AT1G13260	12.4976	9.54309	7.8451	15.1734	3.17786	17.6684	11.5828	10.0043	21.0006	0.49952	0.350754	0.468889	0.279455	0.0497926	0.308099	0.0513158	0.449638
AT1G13270	1.47319	2.19754	1.75547	1.60254	1.99893	1.68344	3.49417	1.68226	1.83044	0.192466	-0.0614587	0.191836	0.669062	1	1	1	0.255547
AT1G13280	77.639	83.2765	106.565	96.1435	68.5492	74.4228	82.8388	98.4196	95.9001	-0.0610378	-0.11471	-0.00365727	-0.00760299	0.912402	0.804886	0.995458	0.991459
AT1G13300	37.0643	56.4016	63.1973	75.4878	25.6275	32.7359	50.7839	60.7697	59.0165	-0.179154	-0.0565108	-0.355125	-0.151364	0.675111	0.92379	0.151867	0.714221
AT1G13330	1.48005	2.27067	2.09949	2.0251	1.09623	2.06845	2.58349	1.68286	1.61596	0.482897	-0.319125	-0.325601	0.186203	1	0.934214	1	0.952525
AT1G13400	0	0	0	0.0508125	0	0	0	0	0	0	0	65535	0	1	1	1	1
AT1G13410	0.3282	0.353365	0.197077	0.173151	0.376696	0.312559	0.310575	0.64992	0.0703825	-0.0704482	1.7215	-1.29874	-0.186219	1	1	1	1
AT1G13420	205.855	294.923	206.937	195.554	224.609	190.832	271.833	193.032	213.593	-0.109323	-0.100353	0.127301	-0.117615	0.799742	0.827187	0.751268	0.778122
AT1G13430	4.47621	5.5942	8.71666	5.94591	4.55969	4.3812	3.10365	7.63853	4.36132	-0.0309503	-0.19048	-0.447133	-0.849966	0.982838	0.775956	0.430367	0.0775669
AT1G13448	4.35345	7.42994	6.94388	6.01115	4.46036	5.36158	6.79445	6.58611	4.21576	0.300501	-0.0763154	-0.511847	-0.128995	0.900559	1	0.88418	0.964155
AT1G13460	7.85586	9.16088	8.8335	9.34067	9.30511	9.06427	8.92369	8.92684	9.26052	0.206423	0.0151641	-0.0124331	-0.0378445	0.659007	0.98589	0.988289	0.960408
AT1G13590	47.5197	59.0535	62.8573	70.0419	46.9946	49.5229	69.9816	60.5848	59.8693	0.0595717	-0.0531234	-0.226402	0.244953	0.942912	0.945638	0.605729	0.56007
AT1G13605	0	0	0	0	0	0	0.120121	0.278711	0	0	65535	0	65535	1	1	1	1
AT1G13607	0	0	0	0	0	0	0	0	0	0	0	0	0	1	1	1	1
AT1G13608	0	0	0	0	0	0	0	0	0	0	0	0	0	1	1	1	1
AT1G13609	0	0	0	0.504645	0.174783	0	0	0	0	0	0	65535	0	1	1	1	1
AT1G13620	5.45832	4.4479	8.12489	6.34771	5.02661	7.08214	5.42418	7.32823	6.32362	0.375728	-0.148884	-0.0054855	0.286281	0.623152	0.888971	0.993975	0.772627
AT1G13635	2.58181	3.72004	3.47717	3.88787	3.40754	3.11563	3.86121	3.11982	4.57245	0.271139	-0.15645	0.233987	0.0537361	0.767969	1	0.759144	0.966391
AT1G13660	0	0	0	0	0	0	0	0	0	0	0	0	0	1	1	1	1
AT1G13670	45.6531	72.3884	28.9687	54.347	30.339	45.4104	87.106	34.8574	66.1999	-0.00769002	0.266972	0.284629	0.267013	0.992251	0.53902	0.395609	0.422666
AT1G13680	0.106208	0	0.0325805	0.0374347	0	0	0.0545156	0.0713463	0	65535	1.13083	65535	65535	1	1	1	1
AT1G13690	25.6952	25.4749	32.1892	36.3579	29.5402	26.2593	34.9238	30.033	34.1833	0.0313271	-0.100026	-0.0889769	0.455132	0.973174	0.883557	0.898122	0.187146
AT1G13720	0	0	0	0	0	0	0	0	0	0	0	0	0	1	1	1	1
AT1G13730	20.1654	22.7897	18.5462	17.8737	21.3228	20.596	22.4441	26.9177	25.116	0.0304834	0.53743	0.490774	-0.0220475	0.964999	0.0159703	0.0410267	0.976932
AT1G13740	6.99995	15.4028	7.82978	10.519	9.23413	7.81202	15.162	7.45462	11.2171	0.158352	-0.070837	0.092696	-0.0227319	0.841127	0.93852	0.906484	0.977546
AT1G13770	6.30705	6.75225	5.88743	7.47647	6.23399	6.038	6.9064	5.2346	6.25804	-0.0628937	-0.169559	-0.256647	0.0325667	0.94441	0.810822	0.616411	0.971996
AT1G13780	1.86623	1.90774	1.78904	1.61442	2.02175	2.16192	2.19408	1.25594	1.79128	0.212183	-0.510418	0.149975	0.201756	1	1	1	0.850249
AT1G13790	0.26651	0.149472	0.106381	0.0629221	0.169041	0.246774	0.210379	0.154633	0.150708	-0.110997	0.53961	1.26012	0.493116	1	1	1	1
AT1G13810	5.73928	6.84658	5.51854	6.58235	4.99313	5.91826	7.30372	6.27224	6.86241	0.0443042	0.184696	0.0601107	0.0932476	0.967776	0.806581	0.950106	0.914749
AT1G13820	4.6872	4.42563	4.11625	4.63542	5.93719	4.37935	4.93423	4.844	4.00728	-0.098012	0.234869	-0.210077	0.156943	0.925787	0.759144	0.801404	0.860047
AT1G13840	0	0	0	0	0	0	0	0	0	0	0	0	0	1	1	1	1
AT1G13850	0	0	0	0	0	0	0	0	0	0	0	0	0	1	1	1	1
AT1G13880	12.5522	13.2872	11.509	11.7132	12.8513	13.1174	10.6406	16.5126	11.4459	0.063536	0.520797	-0.0333143	-0.32046	0.927402	0.0606184	0.96755	0.369045
AT1G13890	0	0	0	0	0	0	0	0	0	0	0	0	0	1	1	1	1
AT1G13910	6.39156	6.61521	6.42822	8.07087	6.66457	4.91297	7.29515	5.90827	9.23584	-0.379573	-0.121685	0.19452	0.141151	0.437556	0.872785	0.717804	0.842218
AT1G13920	8.01384	11.1321	7.89795	8.71668	5.69558	6.41926	11.9212	8.76436	9.47013	-0.320086	0.15017	0.119607	0.0988066	0.639055	0.881487	0.901757	0.909969
AT1G13930	2445.69	4118.05	2534.67	2971.89	2651.63	2460.47	4630.19	2051.41	3205.08	0.00869097	-0.305181	0.10898	0.169107	0.991305	0.804507	0.850916	0.736222
AT1G13950	192.123	185.964	177.904	195.994	199.037	182.124	197.582	175.747	189.434	-0.0771125	-0.0176012	-0.0491128	0.0874267	0.878401	0.978451	0.930984	0.855047
AT1G13960	14.7411	15.6263	16.8303	17.6631	15.713	12.2904	16.0501	17.6093	17.9081	-0.26231	0.0652771	0.0198735	0.0386057	0.451782	0.911627	0.978892	0.955019
AT1G13980	3.08538	2.70766	2.16412	2.63407	3.17201	2.8378	1.89643	3.10777	2.45515	-0.120674	0.522097	-0.101479	-0.513758	0.846233	0.0994087	0.884346	0.127465
AT1G13990	23.1305	31.9898	29.333	33.2356	23.8251	27.8695	35.1037	24.0906	34.6677	0.268893	-0.28405	0.0608614	0.134011	0.447781	0.395183	0.924809	0.787942
AT1G14000	75.6295	70.5382	78.1967	85.3295	68.375	70.3994	67.6495	87.1585	75.1659	-0.103387	0.156534	-0.182966	-0.0603272	0.863662	0.744722	0.688763	0.930765
AT1G14020	4.23273	5.60197	4.80358	5.16112	4.72538	5.0153	4.79255	4.99724	4.10454	0.244749	0.0570219	-0.330464	-0.225141	0.738443	0.952714	0.591232	0.730678
AT1G14040	2.50863	1.76217	2.14906	1.40969	1.99687	3.549	2.03585	2.03909	1.67077	0.500517	-0.0757777	0.245131	0.208276	0.256837	0.945462	1	1
AT1G14070	2.74303	2.54746	1.65978	2.93669	2.77989	2.73525	2.35178	4.66357	2.34446	-0.00410011	1.49044	-0.324932	-0.115308	0.994887	0.00201705	0.687906	0.923643
AT1G14080	15.9987	16.7312	14.2384	15.0996	16.8656	14.6431	15.7468	14.8719	13.2158	-0.127737	0.0627957	-0.19225	-0.0874842	0.80183	0.923313	0.644885	0.877241
AT1G14100	0	0	0	0	0	0	0	0.0258624	0	0	65535	0	0	1	1	1	1
AT1G14110	0	0	0	0	0	0	0	0	0	0	0	0	0	1	1	1	1
AT1G14150	6.34355	6.25056	8.66168	8.42828	6.69102	9.4738	6.31591	10.3095	6.20311	0.578653	0.251262	-0.442245	0.0150042	0.819799	0.947346	0.876337	0.995702
AT1G14180	1.48601	1.74065	1.43718	2.0359	1.77367	2.64708	2.23029	1.66339	2.10377	0.832957	0.210879	0.0473106	0.357611	0.153241	1	0.976204	0.681531
AT1G14185	5.17211	10.1226	6.54375	8.12888	6.3837	6.0178	9.01046	8.37068	11.3365	0.218484	0.355227	0.479846	-0.167913	0.69535	0.357643	0.100256	0.741606
AT1G14190	4.98966	4.54245	5.51051	5.54981	5.88051	5.08581	6.09125	3.70713	5.54993	0.0275369	-0.571882	3.13821e-05	0.423266	0.980651	0.180574	0.995636	0.351493
AT1G14205	0.329642	1.38658	1.28565	1.41436	0.797191	2.0613	1.99913	0.959535	1.2236	2.64458	-0.422096	-0.209019	0.527835	1	1	1	1
AT1G14230	13.978	13.3143	14.6316	13.7708	13.5359	14.3828	12.0346	12.0359	13.4776	0.0411857	-0.28174	-0.0310497	-0.145794	0.952655	0.42227	0.967645	0.767552
AT1G14240	70.9233	116.004	75.1431	78.1346	77.6578	69.4129	115.681	72.0398	89.8616	-0.0310558	-0.0608455	0.201744	-0.00402196	0.959402	0.914171	0.545522	0.995245
AT1G14250	0.0279804	0.0211206	0.0451704	0.0178957	0.0826093	0.029464	0.019801	0.0229716	0	0.0745394	-0.975525	65535	-0.0930808	1	1	1	1
AT1G14260	3.46089	2.89681	2.57002	2.92398	2.78178	2.62764	3.88593	2.377	2.70897	-0.397375	-0.112637	-0.110188	0.423796	0.699335	0.948627	0.93537	0.6362
AT1G14280	1.50614	1.60562	1.57034	1.39867	1.15506	1.38281	1.82975	1.47519	1.24627	-0.123256	-0.0901781	-0.166438	0.188519	1	1	1	1
AT1G14310	20.8624	24.9492	18.9625	24.3477	24.7293	21.3351	24.4201	17.7868	27.1391	0.0323231	-0.0923465	0.156589	-0.0309213	0.968611	0.896879	0.75581	0.968647
AT1G14320	1600.66	1471.41	1623.73	1766.12	1470.3	1535.98	1499.91	1850.73	1557.37	-0.0595074	0.18878	-0.181466	0.0276836	0.921429	0.6235	0.644496	0.969248
AT1G14340	40.9281	43.6749	36.8831	40.8233	43.5625	40.8997	42.1243	30.2779	36.1254	-0.00100426	-0.284698	-0.17638	-0.0521528	0.996882	0.389575	0.666287	0.931909
AT1G14345	7.11775	4.99485	5.70214	5.08155	7.06664	6.57545	3.73854	5.37447	5.56075	-0.114332	-0.0853815	0.13001	-0.417968	0.915186	0.945434	0.914893	0.601099
AT1G14350	4.02715	3.72212	2.92925	3.43854	3.82785	4.61893	3.97421	4.51872	4.3395	0.197797	0.625384	0.335731	0.0945422	0.85897	0.349199	0.753664	0.953704
AT1G14370	10.1583	8.23308	8.28349	11.8512	7.80518	10.3512	8.39268	8.24025	10.4617	0.0271386	-0.00755065	-0.179914	0.0276994	0.984556	0.995648	0.828357	0.983952
AT1G14390	0.676115	0.623628	0.886038	1.02325	0.608109	0.885958	0.54648	0.483353	0.635733	0.38997	-0.874293	-0.686662	-0.190518	1	1	1	1
AT1G14430	0.13568	0.220499	0.0583502	0.229283	0.146846	0.47939	0.300882	0.0832965	0.0536241	1.82099	0.513519	-2.09618	0.448423	1	1	1	1
AT1G14470	0	0	0	0	0	0	0	0	0	0	0	0	0	1	1	1	1
AT1G14480	23.0735	2.30627	3.58738	2.83452	2.18197	27.3976	1.8198	3.93536	2.33599	0.247816	0.133564	-0.27907	-0.34178	0.461729	0.887388	0.745905	0.699466
AT1G14500	0.707248	0.559347	0.614447	0.323776	0.67029	0.787021	0.75745	0.655128	0.454891	0.154187	0.0924889	0.490523	0.437408	1	1	1	1
AT1G14550	2.08719	0.895176	2.43081	0.81503	0.973847	3.09258	1.60002	2.51433	0.911578	0.567245	0.0487384	0.161513	0.837847	0.540905	1	1	1
AT1G14560	5.21901	4.06549	4.69518	5.14985	5.70789	4.96534	4.16308	5.66337	4.3987	-0.0718838	0.270482	-0.227453	0.0342225	0.936811	0.60353	0.706341	0.974894
AT1G14570	60.9483	59.0036	59.9465	66.8522	58.3656	52.8603	52.5835	65.3988	49.8875	-0.205402	0.12559	-0.422297	-0.166193	0.533157	0.759058	0.0591716	0.649065
AT1G14580	2.4838	2.83698	3.39103	3.3015	2.92506	4.06463	3.60382	3.88713	4.32983	0.710576	0.196983	0.391188	0.345171	0.112989	0.807382	0.485991	0.588468
AT1G14630	5.84294	8.403	13.0916	8.39772	10.2355	5.96221	8.24457	9.42604	6.46093	0.0291519	-0.473917	-0.378256	-0.0274596	0.981917	0.329468	0.571068	0.984934
AT1G14640	0.813715	0.714483	0.766513	0.451158	0.653147	0.625275	0.632313	0.440336	0.897946	-0.380031	-0.799705	0.992994	-0.17626	1	1	1	1
AT1G14642	28.1723	43.5426	22.9348	14.8007	64.3686	36.7883	64.2603	10.4764	43.121	0.384968	-1.1304	1.54273	0.561501	1	1	0.708742	0.837483
AT1G14650	17.7964	17.0844	15.9178	19.8324	14.9437	17.3381	16.714	21.1278	16.594	-0.0376408	0.408498	-0.2572	-0.0316237	0.952961	0.170734	0.417241	0.963273
AT1G14670	40.2316	37.7515	38.1574	36.1513	42.1212	44.1406	30.9542	48.2387	34.406	0.133779	0.338228	-0.0713876	-0.286398	0.739884	0.167389	0.892573	0.28807
AT1G14680	0.319163	0.57399	0.920361	0.186099	0.192129	0.361746	0.37465	0.160271	0.687953	0.180681	-2.52168	1.88624	-0.615483	1	1	1	1
AT1G14685	20.6301	28.9049	23.5775	23.4319	18.8996	23.8165	28.6582	26.6186	27.102	0.207213	0.175025	0.209925	-0.0123703	0.576203	0.697566	0.559387	0.986799
AT1G14687	1.74877	2.1905	2.26972	1.59674	2.74884	1.82289	2.02054	2.72473	2.75301	0.0598873	0.263597	0.785881	-0.116518	1	0.854434	0.4448	1
AT1G14700	0.140872	0.445549	0.313244	0.195279	0.432246	0.760125	0.308595	0.172869	0.543187	2.43185	-0.857605	1.47591	-0.529869	1	1	1	1
AT1G14730	118.523	111.958	115.345	129.87	121.563	121.66	106.065	125.262	111.614	0.0376906	0.119001	-0.218551	-0.0780185	0.950527	0.775804	0.478588	0.877526
AT1G14755	0	0	0	0	0	0	0	0	0	0	0	0	0	1	1	1	1
AT1G14780	11.8046	7.22758	13.6075	10.8254	6.91273	13.6511	7.44822	11.9563	11.0442	0.209672	-0.186625	0.0288626	0.0433844	0.695299	0.722356	0.973442	0.966784
AT1G14800	0	0	0	0	0	0	0	0	0	0	0	0	0	1	1	1	1
AT1G14860	27.913	87.3003	48.9722	68.0837	40.0259	26.4997	82.7614	47.6471	89.8043	-0.0749607	-0.0395728	0.399475	-0.0770287	0.901253	0.949224	0.0788677	0.878689
AT1G14890	10.4195	47.6273	24.911	41.5885	9.11013	12.9356	36.6254	28.618	51.6521	0.312069	0.200139	0.312643	-0.378942	0.53902	0.661457	0.311744	0.169689
AT1G14920	3.92966	5.09002	5.02187	4.45381	6.11242	3.92425	4.92444	5.57573	4.93495	-0.00198926	0.150937	0.147995	-0.0477128	0.995571	0.816671	0.830072	0.958186
AT1G15000	19.8376	22.3411	26.196	16.264	22.0857	19.7051	27.8455	21.4682	23.5342	-0.00967013	-0.287149	0.53308	0.317747	0.991314	0.486403	0.081396	0.34402
AT1G15010	48.2163	9.18653	32.1671	11.9362	4.8381	57.8291	4.01023	37.5073	12.4364	0.262275	0.221583	0.0592171	-1.19584	0.552848	0.707095	0.964697	0.107557
AT1G15015	0	0	0.0994187	0	0	0.0755675	0.0507843	0	0.0460699	65535	65535	65535	65535	1	1	1	1
AT1G15030	4.9546	4.98005	5.68497	4.50268	4.26838	5.44659	5.20956	3.86442	4.71429	0.136585	-0.5569	0.0662573	0.0650003	0.896497	0.286763	0.951275	0.956941
AT1G15045	0	0	0	0	0	0	0	0	0	0	0	0	0	1	1	1	1
AT1G15080	2.76452	2.66064	1.97765	2.61334	1.42214	1.61358	2.83093	0.709623	1.61508	-0.776758	-1.47866	-0.694293	0.0895005	0.25473	1	0.348816	0.946668
AT1G15110	15.4129	19.1558	14.0637	15.7765	19.0069	15.5018	18.5729	12.5679	16.9408	0.00829861	-0.162236	0.102721	-0.0445837	0.990669	0.720622	0.843701	0.944358
AT1G15120	1341.39	1389.9	1367.32	1427.87	1314.97	1373.34	1413.05	1025.21	1356.78	0.0339577	-0.41544	-0.0736733	0.0238301	0.958061	0.0716375	0.888688	0.972225
AT1G15125	9.4266	9.92377	8.68	7.00159	12.9478	8.29976	9.50927	6.43797	5.74911	-0.183667	-0.431089	-0.284343	-0.0615537	0.799971	0.411728	0.687671	0.948238
AT1G15150	0.0397472	0	0.135173	0.0346716	0.0427888	0.128982	0	0.0259377	0	1.69825	-2.38168	65535	0	1	1	1	1
AT1G15160	0.439525	0.77103	0.380209	0.562046	0.543594	0.906143	0.463632	0.469225	0.634013	1.04379	0.303487	0.173825	-0.733807	1	1	1	1
AT1G15170	4.07655	3.80847	4.23951	4.00234	3.17755	3.8679	3.24109	6.08195	3.54994	-0.0757984	0.520637	-0.17305	-0.232733	0.946565	0.236176	0.835282	0.758722
AT1G15180	0.500703	0.571632	0.583866	0.722137	1.35485	0.946636	0.688544	0.60301	0.480911	0.918854	0.0465446	-0.586504	0.268462	1	1	1	1
AT1G15190	3.02913	1.76171	2.44706	2.86525	3.21479	1.81029	2.17709	2.12175	2.54731	-0.742683	-0.205792	-0.169683	0.305421	1	1	1	1
AT1G15215	6.9033	7.23458	5.8623	6.55901	7.01653	5.98567	6.26423	5.06474	5.42758	-0.205775	-0.210979	-0.273171	-0.207771	0.85316	0.858359	0.779376	0.852862
AT1G15240	3.52188	3.90748	3.63667	4.33774	3.57826	4.01611	3.5049	2.94076	3.97069	0.189452	-0.306431	-0.127556	-0.156866	0.725398	0.494685	0.837873	0.791216
AT1G15260	0.480896	0.189634	0.186826	0.85767	0.163957	0.2164	0.360414	0.150759	0.166378	-1.15203	-0.309455	-2.36596	0.926434	1	1	1	1
AT1G15280	25.4621	22.4584	25.5478	25.8993	27.0628	24.51	25.4237	24.8957	25.1633	-0.0549795	-0.0373	-0.0415946	0.178919	0.925269	0.953669	0.946644	0.622403
AT1G15330	0.336454	1.22385	1.86292	1.37853	0.275754	0.927635	1.13539	3.59994	3.27995	1.46315	0.950405	1.25054	-0.108244	1	1	0.119286	1
AT1G15360	0	0.115421	0	0	0	0.152323	0	0	0.0928641	65535	0	65535	65535	1	1	1	1
AT1G15370	152.442	137.157	163.506	168.146	154.936	153.455	145.616	158.064	157.95	0.00955101	-0.0488359	-0.0902484	0.0863419	0.988932	0.933483	0.851139	0.861202
AT1G15380	245.606	484.197	396.208	598.854	239.501	269.449	509.973	312.698	573.228	0.133663	-0.341487	-0.0630932	0.0748255	0.728406	0.152328	0.905366	0.885377
AT1G15390	11.2879	13.2267	11.8437	13.7755	11.6395	12.2686	13.1588	12.0481	12.439	0.120194	0.0246903	-0.147243	-0.00742614	0.950693	0.99173	0.937419	0.99599
AT1G15410	3.05337	3.40503	2.9972	2.7436	3.4508	2.92798	3.1065	3.53605	3.85916	-0.0604934	0.238527	0.49222	-0.132382	0.962548	1	0.472125	0.889185
AT1G15430	19.3289	15.5501	19.3054	16.0626	15.1278	20.5435	13.9166	21.5383	16.7637	0.0879217	0.157905	0.0616375	-0.160115	0.893213	0.761944	0.932349	0.77304
AT1G15470	13.8512	13.3549	12.8913	10.3336	13.0443	14.1944	13.3369	11.4036	11.9622	0.0353157	-0.176913	0.211149	-0.00194529	0.963433	0.737778	0.664887	0.996235
AT1G15480	3.93613	3.33345	2.76054	4.26555	3.42418	3.59396	3.60096	3.12685	4.39474	-0.131204	0.17976	0.0430472	0.111367	0.870117	0.827219	0.963942	0.902045
AT1G15500	65.3337	67.0272	54.3115	62.1608	59.5794	53.8826	60.7548	57.1286	52.2278	-0.278007	0.0729542	-0.251188	-0.141747	0.298017	0.884374	0.380126	0.719135
AT1G15510	0.153176	0.25992	0.136134	0.121662	0.216683	0.0978199	0.506728	0.168816	0.289823	-0.646986	0.310422	1.25229	0.963144	1	1	1	1
AT1G15540	0.404896	0.30663	0.359601	0.574987	0.353543	0.173269	0.287364	0.190943	0.585924	-1.22454	-0.913257	0.0271844	-0.0936171	1	1	1	1
AT1G15570	2.94794	2.76102	3.91894	3.6018	3.19516	3.74725	2.90958	4.19265	3.47456	0.346122	0.0973998	-0.0518887	0.0756058	0.549896	0.912408	0.961572	0.945143
AT1G15590	0	0	0	0	0	0	0	0	0	0	0	0	0	1	1	1	1
AT1G15600	0.164397	0.178864	0.117166	0	0.0236538	0.0762332	0	0	0.10405	-1.1087	65535	65535	65535	1	1	1	1
AT1G15610	0	0.0543892	0.412085	0.312857	0	0	0	0.507582	0.197518	0	0.300699	-0.66352	65535	1	1	1	1
AT1G15620	0.16559	0.226831	1.34161	0.480979	0.498948	0.376102	0.375507	0.507187	0.230791	1.18351	-1.40338	-1.05939	0.727219	1	1	1	1
AT1G15630	3.71889	3.85879	4.85462	2.77491	3.69346	3.62495	3.29219	4.97968	2.42037	-0.0369139	0.0366957	-0.19721	-0.229097	0.978975	0.977016	0.861517	0.798978
AT1G15640	9.54499	4.94684	12.6084	7.21973	5.63134	10.6338	4.70358	14.7168	7.71562	0.155843	0.223076	0.095836	-0.072748	0.805108	0.630088	0.909936	0.947226
AT1G15650	0	0	0	0	0	0	0	0	0	0	0	0	0	1	1	1	1
AT1G15660	4.67524	4.19991	3.88369	3.99049	4.00463	3.03063	4.62079	4.48918	3.3046	-0.625423	0.209024	-0.272093	0.13778	0.0823378	0.740047	0.634265	0.846575
AT1G15670	11.1575	27.3338	25.107	50.8711	15.7635	12.8335	22.3079	35.325	40.9935	0.201899	0.492601	-0.31145	-0.293128	0.669986	0.0296421	0.236819	0.337136
AT1G15680	0	0	0	0	0	0	0	0	0	0	0	0	0	1	1	1	1
AT1G15690	83.2207	74.7801	74.5065	76.8186	82.1526	84.1778	70.0019	93.6116	71.291	0.0164975	0.329321	-0.107736	-0.0952607	0.980197	0.48306	0.816853	0.843744
AT1G15710	3.01731	3.56251	4.4935	2.81323	3.50789	3.7285	4.48862	4.00099	3.73797	0.305332	-0.167484	0.410026	0.333378	0.70547	0.858004	0.573509	0.635272
AT1G15720	2.72909	2.96738	4.10452	3.69441	3.02757	2.5307	3.99995	7.13191	5.23565	-0.108887	0.797075	0.503023	0.43079	0.954318	0.134928	0.520949	0.6732
AT1G15740	40.3942	40.6919	34.6096	38.2471	56.4131	40.9442	34.8025	32.447	31.1945	0.0195099	-0.0930896	-0.29406	-0.225552	0.982556	0.913298	0.463971	0.6248
AT1G15760	3.55889	1.47716	3.15838	4.56999	3.68681	4.02521	3.7726	8.48729	3.3976	0.177639	1.42612	-0.427676	1.35273	0.925837	1	1	1
AT1G15810	50.1029	47.7227	43.9126	40.7768	50.3888	45.7796	47.0863	53.3253	42.7929	-0.13019	0.280183	0.0696213	-0.0193669	0.800058	0.40073	0.92069	0.979543
AT1G15830	0	0.202128	0	0	0	0	0	0	0	0	0	0	65535	1	1	1	1
AT1G15840	0.0637998	0.162106	0.0588023	0.040805	0	0	0	0.0523791	0	65535	-0.166881	65535	65535	1	1	1	1
AT1G15860	35.6258	34.8847	36.0069	36.8768	36.3073	36.7627	32.885	32.3885	33.905	0.0453226	-0.15279	-0.121217	-0.0851617	0.943734	0.74283	0.800391	0.879736
AT1G15870	4.11793	4.03154	4.72938	5.44035	3.73291	2.89792	4.58074	4.39498	4.11545	-0.506903	-0.105795	-0.402647	0.184247	0.518878	0.932982	0.58572	0.865124
AT1G15885,AT1G15890	12.2399	11.6729	9.05637	11.8143	11.5889	10.9357	13.3515	8.72364	8.59789	-0.162543	-0.0540025	-0.458478	0.193837	0.862905	0.984494	0.585547	0.869706
AT1G15900	14.0077	12.9218	12.2125	14.5454	13.0807	14.1067	13.9261	8.71822	12.6054	0.0101642	-0.486253	-0.206522	0.107987	0.991234	0.691199	0.887317	0.950541
AT1G15910	9.909	8.28333	8.16307	8.3215	9.80622	8.15692	10.2627	10.1293	8.9325	-0.280716	0.311343	0.102221	0.30913	0.45127	0.359039	0.867311	0.383
AT1G15920	12.1233	13.2908	12.7121	13.2032	13.0474	11.8241	12.9986	15.2958	14.6403	-0.0360486	0.266933	0.149054	-0.0320649	0.962286	0.441593	0.753971	0.966133
AT1G15930	722.592	731.89	765.266	741.162	648.649	724.008	758.806	754.744	734.534	0.00282392	-0.0199733	-0.0129594	0.0521054	0.995621	0.976699	0.984292	0.925736
AT1G15940	9.58717	8.64215	8.58236	8.84102	8.55075	7.97506	9.11603	9.04113	7.40874	-0.26561	0.0751277	-0.254986	0.0770148	0.443088	0.898613	0.473985	0.896373
AT1G15950	305.951	251.298	299.376	300.235	303.252	278.002	239.491	319.712	277.089	-0.138207	0.0948138	-0.115743	-0.0694287	0.724026	0.845437	0.789638	0.895987
AT1G15980	0.208955	0.0850852	0.349078	0.103337	0.0228374	0.241743	0	0.646665	0.274736	0.210277	0.889467	1.41068	65535	1	1	1	1
AT1G16000	201.436	227.85	216.413	200.486	193.179	219.06	196.49	215.703	197.671	0.121002	-0.00474106	-0.0204016	-0.21363	0.781144	0.994582	0.976809	0.526302
AT1G16020	4.58523	5.58209	6.23511	4.98604	6.52335	5.26852	6.06352	5.27457	4.75477	0.200404	-0.241362	-0.0685187	0.119349	0.733264	0.622297	0.935607	0.858045
AT1G16025	0	0.411921	0	1.52948	0.133745	1.70186	0.287801	0.858224	1.30689	65535	65535	-0.226904	-0.517299	0.486913	1	0.976619	1
AT1G16040	29.6864	33.4161	31.4707	29.4983	35.2004	31.6783	31.5727	30.9387	31.999	0.0936928	-0.0245962	0.117392	-0.0818627	0.872734	0.975682	0.83096	0.893403
AT1G16060	29.1958	25.6806	33.0234	35.2386	33.5994	32.8723	26.5374	33.778	29.1836	0.171114	0.0325932	-0.271998	0.0473498	0.683329	0.967066	0.38936	0.943384
AT1G16080	8.15604	9.28997	7.72816	8.16473	9.29132	7.0514	7.48606	8.16351	8.16174	-0.20996	0.0790654	-0.000529544	-0.311467	0.741137	0.929235	0.995648	0.52837
AT1G16090	0.679421	0.342766	0.419272	0.464922	0.797219	0.402249	0.408142	0.233397	0.535416	-0.756215	-0.845101	0.203671	0.25185	1	1	1	1
AT1G16110	1.68735	0.246817	0.67675	0.564341	0.374751	1.54969	0.462485	0.78536	0.756891	-0.122782	0.214731	0.423518	0.905963	1	1	1	1
AT1G16120	1.22692	0.741815	0.653012	0.429814	0.642939	1.14825	0.549284	0.371171	0.713368	-0.0956093	-0.815026	0.730935	-0.433507	1	1	1	1
AT1G16130	5.83555	1.47097	2.5725	1.88491	1.92073	6.25839	1.17812	1.84483	1.83207	0.100923	-0.479679	-0.0410199	-0.320287	0.873938	0.334885	1	1
AT1G16140	1.56138	0.731968	1.0654	1.16313	1.00352	2.08932	0.945583	0.712672	0.851688	0.420211	-0.580084	-0.449621	0.369424	1	1	1	1
AT1G16150	2.0527	0.3892	1.37741	1.03402	0.832015	1.37575	0.514492	0.485169	0.770596	-0.577297	-1.50539	-0.424224	0.402635	0.311361	1	1	1
AT1G16160	0.715307	0.252825	0.693764	0.535863	0.648581	1.32086	0.457003	0.574283	0.479684	0.884846	-0.272683	-0.159779	0.854066	1	1	1	1
AT1G16180	163.812	164.105	142.63	161.308	163.093	172.821	161.52	136.883	154.194	0.0772379	-0.0593365	-0.0650711	-0.0229058	0.87689	0.910225	0.898337	0.970323
AT1G16190	25.6017	21.4808	26.5858	23.4889	22.4805	24.5491	22.183	33.5123	21.9993	-0.0605698	0.334032	-0.0945231	0.0464087	0.924122	0.238836	0.867764	0.945684
AT1G16220	2.22552	2.26759	2.68526	2.01972	2.61696	2.23489	2.61959	1.57424	1.64678	0.00606185	-0.770406	-0.294509	0.208184	0.993897	0.227943	1	0.840929
AT1G16250	3.07869	3.61905	2.88755	2.89243	3.22383	3.0688	3.06282	3.00415	2.74651	-0.00464527	0.0571102	-0.0746824	-0.240753	0.995278	0.961502	0.946629	0.740883
AT1G16270	3.83832	4.08357	4.16959	4.38901	3.78324	4.18051	4.41781	5.30793	3.95205	0.123203	0.348244	-0.151293	0.113502	0.828691	1	0.766693	0.844295
AT1G16300	13.4702	15.3095	15.1841	17.6455	13.8959	14.7303	18.298	16.8169	16.9978	0.129017	0.147352	-0.0539515	0.257261	0.813673	0.765798	0.934411	0.476108
AT1G16310	6.2884	7.1482	5.82681	9.94419	7.10231	5.17376	6.33475	6.61362	8.57445	-0.28148	0.182735	-0.21381	-0.174294	0.617035	0.791122	0.679929	0.790454
AT1G16320	13.6256	16.1412	15.8566	18.0013	13.9799	10.3786	13.139	16.4673	15.5333	-0.392706	0.0545171	-0.212732	-0.296889	0.297884	0.94457	0.642575	0.464209
AT1G16350	22.8127	26.5787	24.1254	26.7847	25.2104	24.1639	23.2427	24.7197	25.6397	0.0830193	0.0351083	-0.0630299	-0.193493	0.883857	0.958366	0.914156	0.604877
AT1G16370	25.117	23.2947	24.203	18.0373	13.391	30.5631	21.4056	29.6345	25.2268	0.28313	0.292092	0.483975	-0.122018	0.32664	0.313375	0.0359527	0.800002
AT1G16390	3.31261	3.53322	3.47334	4.11121	4.26582	6.10084	3.62365	4.83185	6.6131	0.881042	0.476251	0.685762	0.03646	0.00667694	0.270599	0.0337372	0.974282
AT1G16400	33.2823	37.8836	42.7904	51.4375	35.2646	34.961	45.2592	43.207	43.9147	0.0709892	0.0139799	-0.228118	0.256637	0.896288	0.984658	0.479478	0.387682
AT1G16410	0.268165	0.351116	0.258532	0.552414	0.186105	0.44223	0.381568	0.138974	0.622025	0.721674	-0.895529	0.171223	0.119994	1	1	1	1
AT1G16430	40.4279	48.5862	48.2525	43.0598	43.6625	43.697	45.1161	39.4892	44.5476	0.112183	-0.289145	0.0490046	-0.106902	0.86041	0.473291	0.950765	0.866719
AT1G16440	1.86392	1.88538	2.53761	3.23102	1.86398	1.95583	1.2333	1.38015	2.13518	0.0694399	-0.878651	-0.59763	-0.61233	1	1	0.342628	1
AT1G16445	2.43327	2.91151	2.2178	3.30227	2.10587	1.80142	3.53247	1.69876	1.84316	-0.433761	-0.384641	-0.841275	0.27891	0.725757	0.763794	0.28528	0.810034
AT1G16470	94.4641	87.6594	86.8189	89.2364	86.2859	87.4053	87.0071	92.3225	89.3498	-0.112046	0.0886736	0.00183257	-0.010776	0.803911	0.854942	0.996048	0.987738
AT1G16489	0.280957	0.033385	0.350878	0	0	0.779778	0.261653	0	0	1.47271	65535	0	2.97039	1	1	1	1
AT1G16500	21.3241	22.1361	28.2171	23.2688	36.6642	17.8412	27.1776	26.5259	21.5415	-0.257274	-0.0891682	-0.111279	0.296016	0.539648	0.883598	0.853571	0.404719
AT1G16520	21.3796	18.0076	22.7432	20.821	24.1655	19.7655	22.4493	22.469	18.8963	-0.113253	-0.017505	-0.139935	0.318068	0.852389	0.983304	0.806375	0.382339
AT1G16540	4.69967	5.59206	4.90088	4.65178	4.54264	4.67777	5.21492	4.42479	4.60132	-0.00673862	-0.147431	-0.0157358	-0.100736	0.993246	0.802887	0.987222	0.878689
AT1G16550	0.620383	0.62824	0.54981	0.801043	0.672243	0.866982	0.7517	1.25966	0.744739	0.482842	1.19603	-0.105143	0.258841	1	1	1	1
AT1G16560	52.7132	53.284	59.8339	59.6226	56.3155	54.3343	50.0815	59.7185	50.6014	0.0436997	-0.00278481	-0.236683	-0.0894255	0.947296	0.995666	0.510237	0.873195
AT1G16590	5.61503	5.30044	4.74011	4.44653	5.26824	3.37013	4.4058	4.40639	3.73805	-0.73649	-0.105324	-0.250393	-0.266707	0.206947	0.936674	0.803855	0.764386
AT1G16600	0	0	0	0	0	0	0	0	0	0	0	0	0	1	1	1	1
AT1G16620	0	0	0	0	0	0	0	0	0	0	0	0	0	1	1	1	1
AT1G16640	2.74487	4.4017	2.96878	2.1757	2.48418	5.03845	3.03008	5.46961	3.31906	0.876245	0.881567	0.609295	-0.538703	0.163445	0.16759	0.539318	0.50737
AT1G16650	3.01662	3.72368	3.43495	3.74066	3.59667	2.43846	4.46532	4.8623	3.18535	-0.306961	0.501351	-0.231839	0.262033	0.681386	0.284563	0.758066	0.68038
AT1G16660	0	0	0	0	0	0	0	0	0	0	0	0	0	1	1	1	1
AT1G16670	18.5652	9.62417	13.8306	14.3681	9.82022	19.1513	10.1449	11.7305	11.6751	0.0448404	-0.237597	-0.299427	0.0760187	0.946485	0.539917	0.354629	0.908951
AT1G16680	7.07815	7.07634	7.13933	6.56788	8.1992	6.80161	7.74051	6.10204	7.01624	-0.0574951	-0.226498	0.0952695	0.129425	0.938918	0.627218	0.888227	0.823888
AT1G16690	4.08027	3.1091	3.15253	3.15883	3.06147	2.78756	2.8291	2.52968	2.46611	-0.549664	-0.317556	-0.357153	-0.136153	0.240752	0.641563	0.581303	0.888715
AT1G16700	154.325	152.634	155.801	148.422	150.612	134.534	135.529	153.371	132.889	-0.198002	-0.0226743	-0.159488	-0.171478	0.53488	0.97177	0.659142	0.61831
AT1G16705	0.467319	0.622538	1.10774	0.730171	0.50618	0.841228	0.626227	0.119799	0.756236	0.84809	-3.20892	0.0506017	0.00852231	1	1	1	1
AT1G16710	3.09186	3.05699	3.10919	2.7663	3.19753	3.29144	2.9858	2.84693	3.17085	0.0902461	-0.12713	0.196909	-0.0339943	0.87797	1	0.645222	0.963093
AT1G16720	10.9355	8.55949	8.9892	8.90601	13.6326	10.4362	8.69258	8.05753	9.79173	-0.0674181	-0.157854	0.136785	0.0222593	0.918702	0.767588	0.798671	0.979603
AT1G16740	152.531	161.389	188.807	156.332	149.905	172.329	159.744	205.369	176.976	0.176058	0.121308	0.17894	-0.0147837	0.639342	0.783661	0.63177	0.982542
AT1G16760	0	0	0	0	0	0	0	0	0	0	0	0	0	1	1	1	1
AT1G16770	0.454204	0.538251	0.427343	0.571281	1.19797	0.604615	0.520195	0.827701	0.302022	0.412677	0.953714	-0.919546	-0.0492273	1	1	1	1
AT1G16790	11.0375	15.5412	12.9969	9.61072	11.914	12.0106	14.5114	13.5994	13.2349	0.121891	0.0653834	0.461635	-0.0989047	0.909579	0.957227	0.444891	0.921561
AT1G16810	272.897	276.685	277.282	305.294	282.426	294.736	286.364	267.54	283.73	0.111063	-0.0516005	-0.10568	0.0496019	0.798818	0.925273	0.811444	0.930717
AT1G16825	15.5667	12.4079	12.5945	10.5581	14.3175	13.3465	13.0372	10.7393	16.885	-0.221997	-0.229887	0.677391	0.0713707	0.749402	0.761684	0.0933282	0.945684
AT1G16830	0.283913	1.01367	0.534945	0.5324	0.521318	0.521944	0.695442	0.724404	0.615228	0.878444	0.437405	0.208611	-0.543584	1	1	1	1
AT1G16860	49.6411	37.8824	44.9368	37.7504	48.8876	46.8442	38.169	54.0336	40.3609	-0.0836656	0.265959	0.0964676	0.0108729	0.865287	0.336002	0.838132	0.987694
AT1G16880	17.9394	13.2437	16.5924	18.7769	19.9385	17.4682	15.4893	14.1673	17.8388	-0.0384003	-0.227951	-0.0739454	0.225971	0.988068	0.909545	0.975479	0.913556
AT1G16910	0	0	0	0.0698226	0.129254	0	0	0	0	0	0	65535	0	1	1	1	1
AT1G16930	0.927046	0.799796	1.34353	0.802783	1.29828	1.18014	1.33236	1.37131	0.985211	0.34825	0.0295305	0.295423	0.736286	1	1	1	1
AT1G16940	0	0	0	0	0	0	0	0	0	0	0	0	0	1	1	1	1
AT1G16950	0	0	0	0	0	0	0	0	0	0	0	0	0	1	1	1	1
AT1G16960	2.53814	6.4445	2.61569	5.32878	2.62416	3.03147	5.21344	2.34225	6.44179	0.256242	-0.159297	0.273654	-0.305831	0.939719	0.971526	0.903513	0.892208
AT1G16980	0	0.00841526	0	0.032342	0	0	0.0208036	0	0.0391309	0	0	0.274899	1.30576	1	1	1	1
AT1G17000	0.0214052	0	0	0	0	0	0	0	0	65535	0	0	0	1	1	1	1
AT1G17010	0	0	0	0	0	0	0	0.0907762	0	0	65535	0	0	1	1	1	1
AT1G17020	7.77453	7.71427	7.23777	7.62068	8.6474	7.68009	8.02715	5.76158	8.22721	-0.0176326	-0.32908	0.110484	0.0573588	0.984556	0.518377	0.884112	0.949145
AT1G17030	1.53287	1.74549	1.88583	1.62652	1.71146	1.29622	1.74654	0.919684	2.86759	-0.241927	-1.03599	0.818051	0.000864975	1	1	0.154162	1
AT1G17040	1.23921	1.55051	1.1572	1.29415	1.62465	1.53166	1.19213	1.20207	1.39843	0.305673	0.0548765	0.111806	-0.379211	1	1	1	1
AT1G17050	15.8196	14.7693	14.886	13.2964	15.9843	12.7749	12.0813	12.5028	11.8641	-0.308401	-0.251706	-0.16444	-0.289824	0.37739	0.523531	0.746023	0.438216
AT1G17070	3.75683	3.63845	4.047	3.46012	4.18186	3.35411	3.9394	5.56155	4.12043	-0.163588	0.458634	0.251973	0.114653	0.969564	0.867506	0.948599	0.978482
AT1G17100	2.84915	2.05192	2.91496	3.07866	2.65742	2.10284	1.2794	1.84174	3.5388	-0.438194	-0.662405	0.200957	-0.681512	0.868629	1	0.933483	1
AT1G17120	8.91505	7.38185	7.82644	7.04273	9.65279	8.49382	6.5323	9.64875	7.36857	-0.0698284	0.301986	0.065251	-0.17639	0.919764	0.412148	0.929044	0.740767
AT1G17130	27.6127	26.3091	27.6782	27.6437	27.8422	31.4988	28.1205	33.4969	30.5839	0.189965	0.275278	0.145823	0.0960611	0.738679	0.54963	0.845464	0.913355
AT1G17150	0	0.11213	0.113179	0.0292159	0	0.0336806	0.111425	0	0	65535	65535	65535	-0.00910189	1	1	1	1
AT1G17160	14.3161	13.3835	15.9665	14.7505	11.892	15.1116	13.2039	17.1889	11.9333	0.0780155	0.106426	-0.305774	-0.0194961	0.914817	0.869866	0.462358	0.983204
AT1G17170	535.625	929.192	697.011	816.555	514.51	512.314	913.968	660.05	845.04	-0.0641956	-0.0786074	0.0494688	-0.0238339	0.90608	0.880286	0.932628	0.972323
AT1G17180	207.971	361.967	344.041	342.512	181.46	219.653	366.268	341.853	387.568	0.0788484	-0.00920594	0.178294	0.0170423	0.874963	0.989641	0.610505	0.980144
AT1G17190	479.004	587.088	568.922	535.643	457.473	512.154	587.42	541.529	643.317	0.0965385	-0.0711937	0.264259	0.000816284	0.835096	0.893611	0.347982	0.99684
AT1G17200	7.17042	8.74469	11.3081	10.3579	8.44568	6.73428	13.5812	7.74931	10.8362	-0.0905338	-0.54521	0.0651362	0.635128	0.934157	0.199573	0.945486	0.0921375
AT1G17220	1.49179	1.44057	1.15083	1.12101	1.2641	1.3495	1.08287	1.41033	1.17941	-0.144627	0.293355	0.0732625	-0.411778	1	1	1	1
AT1G17230	0.279478	0.450741	0.386941	0.512346	0.336604	0.109414	0.341934	0.256926	0.492337	-1.35294	-0.59076	-0.0574744	-0.398582	1	1	1	1
AT1G17235	0	0.49323	2.07469	1.51526	0.616712	0.21394	0.502436	0.220071	3.2401	65535	-3.23685	1.09647	0.0266778	1	1	1	1
AT1G17255	0.596327	0.706675	0.550244	0.688481	0.610808	0.372358	0.516303	0.401152	0.484555	-0.679413	-0.455924	-0.506756	-0.45283	1	1	1	1
AT1G17260	0.038189	0.0277849	0.0951796	0.0441005	0.141448	0.0645894	0	0.0669231	0.0373958	0.758139	-0.508149	-0.237919	65535	1	1	1	1
AT1G17275	0	0	0	0	0	0	0	0	0	0	0	0	0	1	1	1	1
AT1G17285	19.7654	17.2172	21.5599	18.6415	19.7229	16.0637	26.4083	19.9011	20.3926	-0.299169	-0.115503	0.129531	0.617139	0.631696	0.88777	0.87433	0.104208
AT1G17290	30.3479	32.7801	30.1827	32.1247	24.5535	29.6797	27.6049	35.6265	30.9635	-0.0321161	0.239226	-0.0531148	-0.247895	0.960332	0.431497	0.927705	0.400833
AT1G17300	15.4429	19.6467	17.9015	18.5255	18.8967	19.6331	20.7643	20.0503	26.0786	0.34634	0.163547	0.493353	0.0798224	0.44276	0.794713	0.143058	0.920745
AT1G17330	17.2156	23.9194	21.3493	20.9867	17.5895	20.6012	25.9707	16.6872	21.7987	0.259016	-0.35545	0.0547678	0.118706	0.567921	0.356733	0.943222	0.840029
AT1G17340	6.08932	4.59896	8.20852	7.36103	5.04652	6.37765	6.29418	7.84895	6.35267	0.0667435	-0.0646221	-0.212546	0.452713	0.920888	0.922375	0.618682	0.145381
AT1G17345	1.08338	1.22038	0.738853	0.596485	1.31302	2.28162	1.40076	0.724256	1.28986	1.07452	-0.0287885	1.11266	0.198875	1	1	1	1
AT1G17350	22.9965	21.7419	23.4303	21.3345	23.5309	26.0891	25.0699	24.2586	22.6966	0.182032	0.0501222	0.089286	0.205479	0.696652	0.945987	0.890786	0.636884
AT1G17360	4.68275	2.85522	4.01528	3.64753	3.53604	4.19294	3.00539	4.6832	2.80916	-0.159395	0.221996	-0.376782	0.0739507	0.771595	0.639342	0.345375	0.930999
AT1G17420	6.30463	0.44752	3.9999	1.04774	0.104435	9.63705	0.567551	5.30028	1.59625	0.61218	0.406105	0.607403	0.342797	0.0203197	0.331771	1	1
AT1G17430	20.333	22.5176	20.2808	19.5138	18.0079	24.425	19.032	19.3883	18.5042	0.264533	-0.0649226	-0.0766428	-0.242631	0.612925	0.952069	0.936215	0.688722
AT1G17455	22.8119	29.1109	22.7954	25.1189	19.6937	24.1816	32.2217	20.0082	23.1211	0.0841229	-0.188147	-0.119568	0.146474	0.904497	0.714445	0.8392	0.774019
AT1G17460	1.46606	1.87141	1.09557	1.58141	1.48004	1.02376	2.07533	1.15248	1.42708	-0.518073	0.0730707	-0.148147	0.149215	1	1	1	0.885287
AT1G17470	26.6444	28.2766	27.5889	29.081	27.5194	26.635	30.2782	28.6831	26.4562	-0.000509506	0.0561123	-0.136472	0.0986708	0.997207	0.926497	0.759961	0.845276
AT1G17490	60.9732	75.4128	73.0919	71.9422	59.1545	59.9117	72.129	60.5311	70.181	-0.0253378	-0.272034	-0.0357579	-0.06423	0.974814	0.448442	0.961195	0.922427
AT1G17500	10.4467	8.26808	8.65505	7.15673	9.34657	11.3423	8.74035	10.0916	8.53445	0.118674	0.221537	0.253998	0.0801383	0.795048	0.531551	0.440995	0.886199
AT1G17530	85.1577	109.43	100.815	78.6445	77.7881	86.1383	104	80.5549	107.853	0.016518	-0.323667	0.455652	-0.0734186	0.981481	0.232102	0.0393655	0.89106
AT1G17545	0	0	0	0	0	0	0	0	0	0	0	0	0	1	1	1	1
AT1G17550	9.40579	7.58591	11.7572	9.80125	10.4296	10.1362	7.39095	12.8707	9.03168	0.107889	0.130549	-0.117971	-0.0375642	0.838733	0.779364	0.821855	0.959652
AT1G17570	0	0	0	0	0	0	0	0	0	0	0	0	0	1	1	1	1
AT1G17580	2.82503	2.84688	2.93497	3.02107	2.737	3.03833	2.56756	3.16034	3.0878	0.105012	0.10673	0.0315201	-0.148982	0.872657	0.865407	0.969213	0.800002
AT1G17610	0	0	0	0.0699931	0	0.0277397	0	0	0	65535	0	65535	0	1	1	1	1
AT1G17615	0.0615004	0.0415477	0.0677231	0.0778133	0	0	0	0	0	65535	65535	65535	65535	1	1	1	1
AT1G17620	177.323	87.3667	134.845	97.4581	119.496	228.441	93.1512	147.071	100.555	0.365441	0.12521	0.0451247	0.0924907	0.112989	0.76888	0.94189	0.847307
AT1G17630	0.029023	0.019607	0.108786	0.0734427	0.0991954	0.141973	0.0354342	0.0174967	0.134376	2.29034	-2.63635	0.871589	0.85377	1	1	1	1
AT1G17660	0	0	0	0	0	0	0	0	0	0	0	0	0	1	1	1	1
AT1G17680	5.51552	5.29871	3.8777	5.35578	5.25133	4.09025	4.6164	4.33654	4.45138	-0.431309	0.161343	-0.266845	-0.198874	0.212803	0.788856	0.53881	0.69719
AT1G17700	0.221312	0	0.185155	0	0	0.231271	0.0881261	0.307355	0.141361	0.0634996	0.731174	65535	65535	1	1	1	1
AT1G17730	79.7086	68.3284	78.9091	66.5453	69.6701	78.8434	68.636	80.4771	66.4336	-0.0157447	0.0283864	-0.00242334	0.0064804	0.982029	0.967496	0.995744	0.992354
AT1G17745	196.817	185.37	206.305	184.024	208.217	184.351	187.741	207.221	204.066	-0.0943952	0.0063892	0.149138	0.0183402	0.836276	0.9929	0.705968	0.979273
AT1G17750	3.07267	1.1523	2.27798	1.79029	1.06326	3.65313	1.04755	2.16852	1.76722	0.249639	-0.0710456	-0.0187075	-0.137488	0.745191	0.954889	1	1
AT1G17770	0	0	0	0	0	0	0	0	0	0	0	0	0	1	1	1	1
AT1G17780	10.8436	13.1984	9.36562	11.3315	14.5949	10.7333	11.73	9.959	11.7137	-0.014756	0.0886272	0.0478569	-0.170157	0.987021	0.901188	0.951458	0.733925
AT1G17800	0	0	0	0	0	0	0	0	0	0	0	0	0	1	1	1	1
AT1G17810	0.114664	0.0717758	0.57688	0.564862	0.158219	0.213981	0.286333	0.229056	0.240829	0.900077	-1.33257	-1.22989	1.99613	1	1	1	1
AT1G17840	0.592116	0.534057	0.599836	0.65318	0.531213	0.52389	0.556465	0.554704	0.651709	-0.176617	-0.11285	-0.00325246	0.0592965	1	1	1	1
AT1G17860	279.916	427.066	327.994	399.216	239.336	283.252	384.857	295.458	388.928	0.017091	-0.150716	-0.0376657	-0.150137	0.979457	0.702035	0.949562	0.693589
AT1G17910	0	0	0	0	0	0	0	0	0	0	0	0	0	1	1	1	1
AT1G17950	6.60877	6.83877	8.95717	7.65337	9.55517	5.8038	7.18282	6.87974	6.36493	-0.187384	-0.380689	-0.265951	0.0708137	0.813063	0.422957	0.672067	0.944449
AT1G17970	22.5348	23.9116	21.8415	22.244	26.0946	22.048	27.6003	17.165	26.7473	-0.0315085	-0.347599	0.26598	0.20697	0.964504	0.245248	0.410293	0.564739
AT1G18010	0.346407	0.252572	0.179784	0.244683	0.332431	0.257254	0.307499	0.104915	0.139941	-0.429277	-0.777043	-0.806097	0.283884	1	1	1	1
AT1G18020	0.240965	0.547556	0.483879	0.312936	0.136373	0.252882	0.290627	0.303346	0.418622	0.0696407	-0.673684	0.41978	-0.913836	1	1	1	1
AT1G18030	10.1917	11.2889	9.61882	9.28631	8.07117	10.1637	10.9011	9.64581	10.8971	-0.00397035	0.00404259	0.230772	-0.0504317	0.996249	0.996103	0.718088	0.956815
AT1G18075	57.7013	68.4362	100.45	78.1113	104.357	68.9	68.47	51.7917	80.4176	0.2559	-0.955688	0.0419814	0.000713367	0.868447	0.257314	0.980906	0.991234
AT1G18080	581.285	529.907	570.409	555.938	533.452	527.833	523.363	650.805	556.323	-0.139166	0.190229	0.000999028	-0.0179287	0.732348	0.597551	0.997245	0.979368
AT1G18090	0.209083	0.297716	0.217263	0.155673	0.160836	0.0453685	0.186134	0.175438	0.209848	-2.20431	-0.308478	0.430832	-0.677597	1	1	1	1
AT1G18120	0	0	0	0	0	0	0	0	0	0	0	0	0	1	1	1	1
AT1G18130	0	0	0	0.511639	0	0	0.109975	0	0	0	0	65535	65535	1	1	1	1
AT1G18160	8.8439	8.54461	10.2447	9.58915	8.80721	8.97471	9.11952	8.33138	8.90453	0.0211827	-0.298252	-0.106863	0.0939437	0.976805	0.323696	0.836436	0.863645
AT1G18170	2.13328	2.67702	1.78791	3.34665	3.51714	2.74028	2.33612	2.36544	2.87107	0.36125	0.403836	-0.221129	-0.196515	0.75428	1	0.856249	0.89109
AT1G18180	3.8426	5.37919	4.37062	5.54096	4.71761	5.07262	4.31608	4.1319	4.43323	0.40065	-0.0810309	-0.321778	-0.317667	0.789741	0.977828	0.857605	0.839662
AT1G18280	0.538138	0.994149	1.26006	0.680743	1.1343	0.920009	1.75443	0.634492	1.70645	0.773672	-0.98982	1.32581	0.819465	1	1	1	1
AT1G18290	4.81912	7.08874	4.62133	4.44756	5.47463	10.409	5.94313	4.28394	6.58175	1.11099	-0.109369	0.565456	-0.254307	0.00201705	0.923062	0.237664	0.709152
AT1G18300	46.9319	5.06587	6.5646	4.59573	6.19548	52.0538	6.46803	6.68749	5.04401	0.149434	0.0267566	0.13428	0.352519	0.719528	0.980144	0.889589	0.527074
AT1G18320	1.07679	1.72842	1.66037	1.8396	1.52873	1.24761	1.94923	0.885064	1.50877	0.212435	-0.907652	-0.286026	0.173447	1	1	1	1
AT1G18350	0.103837	0.0877898	0	0.156595	0	0	0	0.0393773	0.0666609	65535	65535	-1.23212	65535	1	1	1	1
AT1G18390	20.3169	14.632	13.4953	17.3077	15.2411	20.6509	14.8281	14.1174	15.0355	0.0235239	0.065018	-0.203038	0.0192076	0.9733	0.932982	0.594058	0.978767
AT1G18400	0.291175	0.295414	0.372157	0.248582	0.0435725	0.144146	0.266243	0.267765	0.213902	-1.01435	-0.47494	-0.216774	-0.149997	1	1	1	1
AT1G18420	1.9247	1.20213	0.957121	1.2163	0.971969	1.52373	0.851883	0.673659	0.546824	-0.337029	-0.506683	-1.15335	-0.49686	1	1	1	1
AT1G18430	0	0	0	0	0	0	0	0	0	0	0	0	0	1	1	1	1
AT1G18440	8.41539	7.60957	6.63877	9.10264	6.38567	7.99787	6.92191	8.54114	7.57313	-0.0734134	0.363512	-0.265396	-0.136644	0.937939	0.488821	0.643564	0.872915
AT1G18450	17.0791	15.2271	16.0233	17.7022	14.8867	15.7979	16.3758	17.9551	16.1065	-0.112499	0.164218	-0.136283	0.104923	0.836737	0.717909	0.792151	0.853026
AT1G18460	5.61998	4.8334	6.36009	6.25737	5.85268	5.96802	4.64761	5.75529	6.52157	0.0866882	-0.144159	0.0596622	-0.0565489	0.900109	0.799403	0.933804	0.943771
AT1G18480	21.9201	23.6555	23.7797	28.2914	24.1136	23.6469	20.8728	28.5974	23.5735	0.109394	0.266156	-0.2632	-0.18055	0.837953	0.416871	0.43085	0.67156
AT1G18485	0.132116	0.333323	0.101973	0.14396	0.0888709	0.239209	0.0565711	0.0854458	0.171214	0.856468	-0.255113	0.25014	-2.55878	1	1	1	1
AT1G18486,AT1G18490	6.0785	6.84084	7.00898	6.74805	6.3073	5.76667	5.93395	6.52807	7.54619	-0.0759779	-0.102549	0.161279	-0.20518	0.925997	1	0.780833	0.708784
AT1G18500	11.9694	14.7798	13.6642	17.6811	12.0837	10.6029	13.8488	20.572	15.0773	-0.174889	0.590283	-0.229835	-0.0938607	0.706897	0.00871613	0.529146	0.866315
AT1G18510	0	0	0	0	0	0	0	0	0	0	0	0	0	1	1	1	1
AT1G18520	0.529876	0.230925	0.826643	0.681061	0.296025	0.342933	0.228059	0.298142	0.268096	-0.627729	-1.47127	-1.34503	-0.0180132	1	1	1	1
AT1G18530	1.00243	0	0.155869	0.293758	0	0.381896	0.392031	0.267109	1.3288	-1.39225	0.777092	2.17743	65535	1	1	1	1
AT1G18560	1.07655	1.06587	0.827666	1.08499	1.16687	0.852625	0.661615	0.976551	1.34714	-0.33643	0.238647	0.312221	-0.687971	1	1	1	1
AT1G18570	15.1979	5.36137	3.96479	5.57553	6.98155	16.5519	4.99848	3.9597	5.40818	0.123118	-0.0018515	-0.043967	-0.101112	0.806473	0.995482	0.962733	0.905655
AT1G18580	3.31008	2.73925	2.92072	3.27832	2.81941	3.29225	3.45305	3.86799	2.92492	-0.00779165	0.405257	-0.16456	0.334089	0.995371	0.404177	0.837446	0.562563
AT1G18590	99.0493	115.806	140.198	163.453	67.3911	125.669	129.813	150.77	157.886	0.343411	0.10489	-0.0499916	0.164726	0.143977	0.814827	0.932204	0.64872
AT1G18600	12.5588	13.1184	14.0059	13.1642	14.3116	11.9677	10.426	11.6777	12.166	-0.0695591	-0.262272	-0.11376	-0.331409	0.921251	0.520199	0.852196	0.365655
AT1G18610	1.80644	1.66275	1.85225	2.14274	1.87986	2.00091	2.17717	1.72881	1.70873	0.147512	-0.0994969	-0.32653	0.388883	0.887264	0.92778	0.630528	0.532258
AT1G18620	2.66866	2.78042	2.89946	2.60897	2.60473	2.68281	2.34877	2.74901	2.74074	0.00762918	-0.0768719	0.0710898	-0.243398	0.995041	0.92811	0.935015	0.672067
AT1G18630	238.37	222.596	251.271	206.933	217.21	213.402	237.466	206.186	234.952	-0.159629	-0.285295	0.183206	0.0932952	0.712129	0.362044	0.672178	0.864341
AT1G18660	15.8391	14.2348	15.8904	14.4941	17.238	16.4724	15.8532	13.9636	12.6432	0.0565573	-0.186487	-0.197097	0.155358	0.929367	0.712188	0.635528	0.73551
AT1G18690	1.61154	2.19732	1.61862	1.82694	1.43899	1.14429	2.32676	2.41257	1.42379	-0.493987	0.575805	-0.359693	0.0825789	1	1	1	1
AT1G18700	7.03287	5.73443	7.06857	7.75164	5.55389	5.88677	6.89628	6.64485	6.28472	-0.256638	-0.0891826	-0.302653	0.266168	0.536403	0.889645	0.411217	0.518192
AT1G18710	1.30279	0.941387	3.93334	1.2099	0.635574	2.02814	0.780443	3.03348	2.22557	0.638553	-0.374782	0.879294	-0.270494	1	0.671235	1	1
AT1G18730	0.473691	0.331108	0.17134	0.56086	0.227613	0.352196	0.725971	0.282468	0.583769	-0.427568	0.721228	0.0577577	1.13261	1	1	1	1
AT1G18740	83.7765	24.916	33.1744	25.8877	26.2584	94.7119	25.4255	31.4842	27.9752	0.177001	-0.0754438	0.11188	0.0292011	0.606001	0.889554	0.815749	0.965862
AT1G18750	1.20653	0.693867	0.80237	1.17313	1.14616	0.866736	0.791932	0.994508	1.16101	-0.477198	0.309715	-0.0149808	0.190719	1	1	1	1
AT1G18773	6.93337	8.59038	6.99985	8.53919	7.99883	6.23588	8.88268	4.12226	8.00611	-0.152964	-0.763887	-0.0929984	0.0482737	0.876574	0.117199	0.927646	0.964264
AT1G18820	0	0	0	0	0	0	0	0	0	0	0	0	0	1	1	1	1
AT1G18830	0.029406	0	0.015656	0	0	0.0129172	0	0	0.0157909	-1.18682	65535	65535	0	1	1	1	1
AT1G18860	4.06985	4.31184	4.92216	5.96121	4.41004	3.0515	4.72935	5.27515	6.82159	-0.415455	0.0999204	0.194502	0.133339	0.498166	0.916455	0.77776	0.88565
AT1G18870	30.3175	41.5716	28.9389	32.045	32.7498	29.7604	38.1665	25.463	32.9807	-0.0267533	-0.184604	0.0415208	-0.12329	0.969944	0.717953	0.948921	0.797393
AT1G18880	9.20649	16.031	11.5101	14.5501	14.7701	5.99157	26.2288	12.0577	14.4027	-0.619716	0.0670585	-0.0146926	0.710291	0.905833	0.989263	0.995745	0.583489
AT1G18879	0	0	0	0	0	0	0	0	0	0	0	0	0	1	1	1	1
AT1G18900	5.84715	4.50288	5.2939	4.0144	4.58294	6.49997	4.49751	5.21302	4.2668	0.152698	-0.0222125	0.0879715	-0.00171902	0.856276	0.986709	0.945143	0.996562
AT1G18930	0	0	0	0	0	0	0	0	0	0	0	0	0	1	1	1	1
AT1G18940	2.90267	3.28749	2.76257	2.59196	3.79218	3.82183	2.8584	2.81414	3.01871	0.396881	0.0266831	0.219887	-0.201777	0.485082	0.984356	0.79499	0.805875
AT1G18950	2.77063	3.12638	3.10574	3.15958	2.87629	2.50709	3.1466	3.08011	3.54095	-0.144202	-0.0119572	0.1644	0.00930078	0.857588	0.989541	0.800666	0.99141
AT1G18960	0.400367	0	0.116009	0.221535	0.379411	0.101236	0.179023	0.176344	0.317835	-1.9836	0.604159	0.52074	65535	1	1	1	1
AT1G19010	2.50155	3.95141	2.56161	3.70407	2.87598	2.88675	2.90224	4.36873	3.51231	0.206619	0.770159	-0.0766931	-0.445201	0.858062	1	0.95201	0.535526
AT1G19020	1288.95	301.67	639.646	426.037	373.293	1325.78	296.308	556.157	395.722	0.0406474	-0.201782	-0.106493	-0.0258774	0.945629	0.525519	0.808909	0.968611
AT1G19025	3.7596	1.00199	1.01244	1.26651	0.748142	2.93462	0.694734	0.556528	0.789282	-0.357407	-0.863309	-0.682245	-0.528342	0.531253	1	1	1
AT1G19030	0.150126	0.0697935	0	0.0735903	0.395446	0.13252	0.0327163	0.108082	0	-0.179966	65535	65535	-1.09308	1	1	1	1
AT1G19040	0	0	0.133743	0	0	0.213983	0	0	0.20778	65535	65535	65535	0	1	1	1	1
AT1G19070,AT1G19080	7.05403	7.67105	6.50081	7.70276	6.93762	6.22218	7.40904	6.32825	7.53361	-0.181028	-0.0388131	-0.0320338	-0.0501376	0.833863	0.979231	0.979115	0.964446
AT1G19086	0	0	0	0	0	0	0	0	0	0	0	0	0	1	1	1	1
AT1G19090	0	0	0	0	0	0	0	0	0	0	0	0	0	1	1	1	1
AT1G19100	2.41248	2.48663	2.53381	2.55201	2.69412	2.15074	2.62773	1.99811	2.08125	-0.165678	-0.342674	-0.294179	0.0796237	0.848005	0.574457	0.640253	0.935576
AT1G19110	25.9053	21.0076	20.8212	22.831	24.1274	22.9013	19.8122	24.312	18.1168	-0.177815	0.223613	-0.333668	-0.0845245	0.618855	0.475685	0.201501	0.872716
AT1G19115	1.9595	1.4794	2.16025	0.74179	1.94617	1.65887	0.825936	3.73137	1.76081	-0.240283	0.788506	1.24716	-0.840907	0.870205	0.589566	1	1
AT1G19120	120.053	106.017	117.855	112.484	122.448	111.752	119.762	109.663	117.476	-0.10337	-0.103937	0.0626453	0.175879	0.903924	0.899281	0.943016	0.782852
AT1G19150	0	0	0.0476545	0	0	0.0575967	0	0.0898106	0.0351139	65535	0.914272	65535	0	1	1	1	1
AT1G19170	3.74852	3.52297	3.91748	4.45956	4.31345	3.71859	3.33689	6.86971	4.88628	-0.0115664	0.810323	0.131836	-0.0782867	0.994582	0.0228694	0.873713	0.938961
AT1G19180	338.036	90.9458	228.815	174.25	44.4702	409.511	106.387	214.321	165.866	0.276726	-0.0944116	-0.0711377	0.22624	0.298836	0.83781	0.88814	0.453958
AT1G19190	20.2259	30.3169	16.9928	21.9925	18.6566	17.8006	29.0105	18.8764	25.3758	-0.184272	0.151661	0.206444	-0.0635482	0.722858	0.796445	0.659209	0.926921
AT1G19230	4.29744	3.13199	3.65804	3.74225	4.21063	4.13317	3.25253	3.19049	3.24183	-0.0562284	-0.197295	-0.207095	0.0544841	0.975037	0.904586	0.862201	0.975493
AT1G19270	8.03277	6.77094	6.39036	7.49456	7.73927	8.9941	7.55169	7.90219	6.82148	0.163081	0.306355	-0.135759	0.157443	0.730562	0.373975	0.801573	0.755011
AT1G19290	0.123211	0.0945629	0.12197	0.060933	0.0779734	0.0269927	0.137521	0.126352	0.0942932	-2.19049	0.0509159	0.62993	0.540301	1	1	1	1
AT1G19320	0.535436	0	0	0	0	0	0	0	0.193785	65535	0	65535	0	1	1	1	1
AT1G19340	1.23431	1.40126	1.63183	1.208	1.47982	1.35097	1.63251	3.42491	1.25162	0.130282	1.06957	0.0511805	0.220372	1	0.0430612	1	1
AT1G19350	19.0751	12.3793	15.4344	16.734	14.765	17.3873	13.0618	16.6028	19.3924	-0.133657	0.105271	0.212708	0.0774244	0.796608	0.863764	0.615003	0.912607
AT1G19373	1130.49	1058.26	766.264	1299.81	1438.05	2157.01	788.55	1558.73	943.182	0.932081	1.02446	-0.462694	-0.424418	0.325213	0.398433	0.790305	0.826071
AT1G19376	401.904	247.709	343.106	426.895	351.372	272.19	239.411	512.092	344.074	-0.56224	0.577748	-0.311161	-0.0491577	0.823095	0.780833	0.907022	0.978679
AT1G19380	155.465	34.6802	205.17	88.6901	25.8531	193.35	44.3117	178.734	106.233	0.314629	-0.199006	0.260387	0.353577	0.215036	0.556927	0.394974	0.289829
AT1G19392	0	0	0	0	0	0	0	0	0	0	0	0	0	1	1	1	1
AT1G19394,AT1G19396,AT1G19397	61.4042	87.9672	69.5618	75.7864	64.4272	64.7833	83.8436	58.6985	91.4272	0.0772839	-0.244973	0.270684	-0.0692652	0.905155	0.641681	0.432579	0.914171
AT1G19415	0.251987	0.140027	0.18766	0.138053	0.251511	0.222226	0.0323908	0.149701	0.219184	-0.18132	-0.326029	0.666925	-2.11205	1	1	1	1
AT1G19420	0.226741	0.221381	0.218398	0.27001	0.233461	0.0748512	0.228646	0.195044	0.110343	-1.59895	-0.163159	-1.29101	0.0465818	1	1	1	1
AT1G19440	16.2227	17.3932	16.2713	14.9465	16.3214	17.5282	14.831	16.7063	14.9549	0.111669	0.0380613	0.000813149	-0.229911	0.822078	0.956116	0.996519	0.517911
AT1G19460	0	0	0	0	0	0	0	0	0	0	0	0	0	1	1	1	1
AT1G19464	0	0	0	0	0	0	0	0	0	0	0	0	0	1	1	1	1
AT1G19470	0	0	0	0	0.0300388	0	0	0	0	0	0	0	0	1	1	1	1
AT1G19480	8.10812	8.31431	9.13507	9.16579	8.18864	6.41472	8.58867	8.13437	8.37251	-0.337982	-0.167386	-0.130599	0.046839	0.464369	0.798942	0.844275	0.957593
AT1G19485	2.68037	3.45218	3.46587	3.27497	3.24644	2.75077	4.20328	3.86441	4.19367	0.0374001	0.157033	0.356729	0.284008	0.972134	0.817938	0.422864	0.557655
AT1G19520	16.4357	15.5661	13.304	13.2491	16.929	15.1374	15.1638	19.9896	14.9197	-0.118717	0.587394	0.171321	-0.0377828	0.806251	0.0112551	0.678109	0.955514
AT1G19530	5.37708	30.1535	4.77217	8.05519	6.20615	6.14561	31.5898	7.91291	14.4376	0.192732	0.729563	0.841844	0.0671337	0.865519	0.229843	0.050169	0.930648
AT1G19540	4.32171	6.39387	5.53729	5.94015	3.62463	3.11203	6.93895	5.0466	7.44405	-0.473745	-0.133868	0.32559	0.118027	0.495981	0.888815	0.577721	0.896614
AT1G19580	42.2645	43.9054	48.0536	41.283	43.6068	43.0062	41.0909	44.0097	45.5054	0.0250965	-0.126823	0.140492	-0.0955804	0.970279	0.77239	0.736521	0.844383
AT1G19600	38.3233	39.3566	39.4733	36.8882	44.4929	41.9061	34.104	30.7492	34.5879	0.128939	-0.360327	-0.0928883	-0.206664	0.767625	0.15504	0.850935	0.53824
AT1G19620	0	0	0	0	0	0	0	0	0	0	0	0	0	1	1	1	1
AT1G19680	2.83733	3.97399	2.8499	3.37841	3.28691	2.56347	4.39348	2.9445	3.08006	-0.146432	0.0471116	-0.133383	0.144775	0.937541	0.978375	0.922056	0.88662
AT1G19710	8.18101	8.03704	7.11977	6.88074	7.49535	6.88748	8.60403	5.5843	6.73845	-0.248303	-0.350454	-0.0301457	0.0983474	0.719528	0.676718	0.97857	0.917775
AT1G19740	12.2123	15.7951	14.453	17.3295	12.6717	11.9044	18.9838	16.114	18.6097	-0.0368433	0.15694	0.10282	0.26529	0.970231	0.812438	0.883853	0.563558
AT1G19750	0.52421	0.164679	0.223955	0.119319	0.395756	0.181106	0.377205	0.292688	0.377784	-1.53331	0.386156	1.66274	1.19569	1	1	1	1
AT1G19770	102.711	30.2108	29.3444	32.0365	29.2335	106.467	33.5764	31.9333	35.7905	0.0518159	0.121977	0.159861	0.152383	0.924497	0.798804	0.692648	0.72323
AT1G19800	28.4016	25.3691	24.6879	26.3925	28.8956	29.1847	26.0602	26.8932	27.4556	0.0392426	0.123437	0.0569711	0.0387721	0.95306	0.911252	0.927402	0.95373
AT1G19830	0.112155	0.151536	0.247005	0	0	0.133519	0	0.0731886	0.063824	0.251559	-1.75485	65535	65535	1	1	1	1
AT1G19850	3.94207	4.44735	4.30881	5.08076	4.22908	4.19124	3.80351	5.63937	5.45825	0.0884231	0.388244	0.103394	-0.225614	0.895525	0.202239	0.860209	0.614056
AT1G19890	0	0	0	0.23051	0	0	0	0	0	0	0	65535	0	1	1	1	1
AT1G19910	1317.05	1301.58	1334.56	1185.53	1362.46	1333.33	1297.67	1284.11	1265.01	0.0177219	-0.0555934	0.0936172	-0.00434164	0.980612	0.924388	0.854305	0.995031
AT1G19930	0	0	0	0	0	0	0	0	0	0	0	0	0	1	1	1	1
AT1G19950	2.99161	2.62483	2.20181	3.86821	3.63863	2.17409	3.47939	1.7294	3.49978	-0.460507	-0.348418	-0.144404	0.406613	0.547616	1	0.893656	0.582422
AT1G19960	9.41296	22.7969	16.3868	10.4977	14.6319	10.1757	20.8356	14.0903	19.937	0.112404	-0.217836	0.92538	-0.129784	0.944203	0.834931	0.0968217	0.898244
AT1G19968	4.50418	2.72307	3.47222	2.87607	3.20955	3.95687	2.48605	6.47078	3.51456	-0.186906	0.89808	0.289247	-0.131379	0.895164	0.179113	0.834448	1
AT1G19980	2.64914	2.53246	2.14574	2.31368	1.93502	2.55278	2.56244	1.85931	2.1506	-0.0534601	-0.206709	-0.105449	0.0169778	0.96875	1	0.933544	0.99399
AT1G19990	23.1088	23.1483	25.034	25.0813	23.8614	21.7479	27.2579	23.5629	27.9588	-0.087565	-0.0873721	0.156693	0.235765	0.899772	0.896688	0.765742	0.577655
AT1G20015	231.642	83.1721	62.7849	88.266	102.039	20.5138	279.613	108.989	53.5839	-3.49723	0.79569	-0.720059	1.74926	0.248257	1	1	0.659362
AT1G20020	0.631282	1.21281	0.585608	0.662956	0.388463	0.365736	0.82847	0.0665378	0.473945	-0.787484	-3.13769	-0.484193	-0.549835	1	1	1	1
AT1G20030	2.57688	3.25937	1.93216	2.88036	2.27324	1.98759	2.88095	2.28651	2.0152	-0.374605	0.242933	-0.515324	-0.178047	0.658237	1	0.461729	0.857768
AT1G20050	238.766	212.38	220.286	222.397	229.1	240.236	213.018	246.447	218.034	0.00885471	0.161895	-0.0285853	0.00432847	0.989125	0.650836	0.964366	0.99487
AT1G20065	2.14426	2.16283	2.93062	5.67726	3.62224	2.48213	2.07298	5.74262	3.35576	0.211098	0.970504	-0.758555	-0.0612188	0.953845	1	0.709339	0.98849
AT1G20080	0.0908862	0.0945874	0.21757	0.340247	0.241964	0.112936	0.15245	0.276444	0.183615	0.313369	0.345507	-0.889903	0.688618	1	1	1	1
AT1G20090	139.385	117.775	137.751	118.131	148.727	140.953	117.015	137.072	123.135	0.0161341	-0.00712597	0.0598531	-0.0093316	0.980054	0.991241	0.911098	0.988911
AT1G20110	78.3383	64.1279	74.8728	70.8778	73.6501	73.4556	63.1249	84.9274	59.4059	-0.0928447	0.181788	-0.254727	-0.0227425	0.839927	0.591964	0.360441	0.972797
AT1G20120	0.135784	0	0.0504173	0.0853949	0	0	0	0	0.0338306	65535	65535	-1.33582	0	1	1	1	1
AT1G20130	0.128177	0.0454223	0.0794384	0.177001	0.0389081	0.0218433	0	0.0217862	0.0574351	-2.55288	-1.86642	-1.62376	65535	1	1	1	1
AT1G20132	0	0	0	0	0	0	0	0	0	0	0	0	0	1	1	1	1
AT1G20135	0	0	0	0	0	0	0	0	0	0	0	0	0	1	1	1	1
AT1G20140	28.5031	26.8549	32.4578	37.3279	31.6341	31.9987	32.1422	28.5974	35.2545	0.166895	-0.182682	-0.0824466	0.259283	0.75487	0.722518	0.904586	0.547338
AT1G20180	0.189128	0.111691	0.181673	0.138016	0.239486	0.0385998	0.0909583	0.0590545	0.262248	-2.2927	-1.62123	0.926095	-0.296229	1	1	1	1
AT1G20210	0	0	43.403	0	0	0	0	0	0	0	65535	0	0	1	1	1	1
AT1G20230	0.110047	0.180975	0.142922	0.143709	0.216323	0.112257	0.12379	0.105834	0.207377	0.0286873	-0.433428	0.529108	-0.547893	1	1	1	1
AT1G20250	0	0	0	0	0	0	0	0	0	0	0	0	0	1	1	1	1
AT1G20260	87.5008	93.9524	86.3986	98.184	96.1965	85.7311	88.2493	96.5125	87.5262	-0.0294768	0.159707	-0.165773	-0.0903443	0.961203	0.656516	0.642858	0.850568
AT1G20280	0	0	0	0	0	0	0	0	0	0	0	0	0	1	1	1	1
AT1G20300	3.04308	3.11712	3.14317	2.68287	2.50135	1.95235	2.64718	3.17332	2.91235	-0.640317	0.0137716	0.118407	-0.23576	0.211152	0.989429	0.907617	0.75997
AT1G20310	5.07664	0.445973	1.28424	0.191875	0.0494672	9.99428	0.471482	2.22454	0.548206	0.977229	0.792588	1.51455	0.0802467	0.0253498	1	1	1
AT1G20350	0.554428	0.0535658	0.614214	0	0.351732	0.589056	0.705186	0.541628	0.683431	0.0874052	-0.181441	65535	3.71862	1	1	1	1
AT1G20375	14.9598	0	0	0	0	0	0	0	0	65535	0	0	0	1	1	1	1
AT1G20380	2.52807	3.07225	2.1053	2.91404	2.63875	2.63646	3.31165	1.81132	2.91211	0.0605646	-0.216985	-0.000953642	0.108254	0.95655	0.797351	0.995346	0.904512
AT1G20390	0.193516	0.187133	0.120575	0.047105	0.066653	0.0330302	0.249375	0.335028	0.276968	-2.55059	1.47436	2.55577	0.414254	1	1	1	1
AT1G20405	0.606467	0	0.210048	0	0	0	0	0.248952	0	65535	0.245149	0	0	1	1	1	1
AT1G20420	0	0	0	0	0	0	0	0	0	0	0	0	0	1	1	1	1
AT1G20460	2.94851	5.14647	2.77409	3.90706	4.79693	3.48243	5.33099	3.47675	6.38969	0.240112	0.325722	0.709661	0.0508201	0.910888	0.866385	0.509712	0.982722
AT1G20470	3.35928	4.26593	3.14774	5.57999	2.2362	1.50374	4.95548	3.91756	4.54938	-1.1596	0.315641	-0.294593	0.216165	0.471895	0.889785	0.866657	0.90334
AT1G20515	0.266938	0.217563	0.623937	0.554347	0.561119	1.27162	0.624116	0.32596	0.569079	2.2521	-0.936704	0.0378415	1.52038	1	1	1	1
AT1G20540	18.1893	18.139	18.7	16.6952	19.1539	17.4873	18.0983	16.4399	15.036	-0.0567823	-0.185833	-0.151011	-0.00323747	0.942767	0.728475	0.812738	0.996291
AT1G20580	126.392	148	139.658	126.362	130.83	128.626	149.079	129.28	145.009	0.0252854	-0.111399	0.198576	0.0104797	0.968916	0.801098	0.542313	0.98778
AT1G20600	0	0.204125	0	0	0	0	0	0	0	0	0	0	65535	1	1	1	1
AT1G20620	225.641	324.282	206.423	233.389	231.617	218.312	346.962	228.461	233.792	-0.047634	0.146347	0.00249015	0.0975317	0.93496	0.783728	0.995704	0.836717
AT1G20630	3.70297	6.24274	4.04624	4.87862	2.78022	3.64484	6.75881	4.53524	4.35104	-0.0228284	0.164595	-0.165112	0.114591	0.984008	0.823213	0.813877	0.86635
AT1G20640	5.52586	5.75459	4.1199	4.97415	6.35159	5.72292	7.48544	5.60029	6.64733	0.0505538	0.442891	0.418327	0.379374	0.945982	0.15028	0.169689	0.198231
AT1G20680	0.0723418	0	0.100245	0.0915821	0.038889	0.131277	0	0.13446	0	0.859718	0.423651	65535	0	1	1	1	1
AT1G20690	3.8517	2.70279	1.34848	2.87944	4.50637	1.42521	2.74229	3.57775	2.19534	-1.43431	1.40772	-0.391345	0.0209351	0.461821	1	0.890866	0.99559
AT1G20693	324.715	408.769	299.081	285.228	333.19	346.26	477.782	271.749	332.486	0.0926829	-0.138261	0.22118	0.225064	0.842888	0.717564	0.461922	0.449638
AT1G20696	143.305	176.311	162.208	149.376	139.554	156.366	191.995	146.508	181.674	0.125835	-0.146861	0.282402	0.122947	0.763664	0.700609	0.283416	0.764218
AT1G20700	12.3501	16.4855	10.0368	12.7101	12.7687	12.0396	15.9507	9.25474	11.0234	-0.0367427	-0.117035	-0.20541	-0.047575	0.976011	0.916884	0.799491	0.963827
AT1G20710	0	0	0.108154	0	0	0	0	0	0	0	65535	0	0	1	1	1	1
AT1G20730	0	0	0	0	0	0	0	0	0	0	0	0	0	1	1	1	1
AT1G20735	0	0	0	0	0	0	0	0	0	0	0	0	0	1	1	1	1
AT1G20740	0	0	0	0	0	0	0	0	0.0493001	0	0	65535	0	1	1	1	1
AT1G20760	12.3787	10.2038	11.9697	11.0761	13.4613	12.7012	10.7908	14.8397	11.1366	0.0371128	0.310081	0.00786727	0.0806935	0.955125	0.27781	0.991628	0.889059
AT1G20780	3.72968	3.9631	3.88831	4.05033	3.10135	3.53434	3.12744	4.19118	3.45839	-0.0776114	0.108212	-0.227941	-0.341647	0.924675	0.884159	0.679413	0.45127
AT1G20810	5.26376	6.71443	6.40898	6.0324	6.00586	6.37093	6.40047	6.55479	6.91324	0.275411	0.0324564	0.196628	-0.0690867	0.76602	0.982309	0.846963	0.955677
AT1G20816	12.3507	12.889	14.604	11.8111	11.4582	13.263	12.8889	12.7171	17.536	0.102807	-0.199595	0.57017	-7.60512e-06	0.907599	0.766934	0.129475	0.995468
AT1G20823	144.489	37.6735	78.5673	55.3162	85.5286	166.662	38.8097	79.2852	52.4315	0.205959	0.0131225	-0.0772676	0.0428677	0.524512	0.985239	0.895605	0.951867
AT1G20830	3.59411	3.58531	4.11092	4.3586	4.01192	4.6382	4.88396	4.24607	3.74367	0.367928	0.046665	-0.219408	0.445953	0.588859	0.972635	0.804886	0.450794
AT1G20850	151.364	168.618	158.588	155.079	151.495	153.718	150.306	147.624	164.753	0.0222639	-0.103359	0.0872993	-0.165857	0.971718	0.811862	0.851332	0.631637
AT1G20875	0	0	0	0	0	0	0	0	0	0	0	0	0	1	1	1	1
AT1G20900	25.8063	25.811	29.4153	29.5269	23.615	22.9638	28.4504	32.3403	28.2287	-0.16836	0.13677	-0.0648663	0.140458	0.673754	0.758586	0.913556	0.751461
AT1G20920	9.65163	13.3234	11.2632	11.2293	12.2214	9.95921	13.2166	11.3557	11.9866	0.045259	0.0117889	0.0941497	-0.0116136	0.942891	0.986241	0.853516	0.987609
AT1G20925	0.0755952	0.0913875	0	0.0656551	0.174886	0.0278688	0.0825108	0.0930946	0	-1.43964	65535	65535	-0.147413	1	1	1	1
AT1G20967	0	0	0	0	0	0	0	0	0	0	0	0	0	1	1	1	1
AT1G20970	13.6328	11.9302	13.2383	13.3819	12.6315	11.1711	13.8582	18.5354	13.7895	-0.287309	0.48556	0.0432838	0.216117	0.312594	0.026331	0.943497	0.522567
AT1G20980	15.3966	11.9968	12.825	12.7071	13.2314	14.2473	11.8329	15.229	11.1983	-0.111914	0.247862	-0.182357	-0.019842	0.802192	0.400141	0.611209	0.976992
AT1G21000	53.7517	68.6606	48.8224	62.772	55.5046	57.4355	65.7307	40.4394	70.0433	0.0956336	-0.27178	0.158126	-0.0629164	0.841741	0.374279	0.672789	0.906629
AT1G21010	19.7058	22.6862	16.9255	20.6529	13.2888	20.4493	26.8725	12.3955	23.1913	0.0534331	-0.449384	0.16724	0.244318	0.951275	0.328174	0.781204	0.616916
AT1G21020	0	0	0	0	0	0	0	0	0	0	0	0	0	1	1	1	1
AT1G21050	96.0373	141.234	133.634	107.96	133.158	94.3301	169.067	112.069	167.561	-0.0258759	-0.253894	0.634188	0.259501	0.968965	0.378193	0.001081	0.331531
AT1G21060	0.766253	0.501099	0.631848	0.404356	0.91203	0.656887	0.645574	0.688515	0.961783	-0.222175	0.12391	1.25008	0.365488	1	1	1	1
AT1G21065	57.1048	58.8099	55.4943	52.4906	63.5065	53.8466	57.0347	43.2603	57.1292	-0.0847568	-0.359296	0.122171	-0.0442174	0.872562	0.174301	0.795554	0.944526
AT1G21090	22.1599	18.4253	20.8537	20.8136	18.8748	24.0371	15.3224	26.904	18.2085	0.117314	0.367513	-0.192916	-0.266041	0.814615	0.174949	0.641303	0.456163
AT1G21140	28.1736	24.2513	28.7878	24.7796	27.6147	28.1998	21.7747	24.602	33.3944	0.00134166	-0.226682	0.430451	-0.155412	0.996336	0.590627	0.135656	0.771745
AT1G21170	3.11301	3.39026	3.16185	3.74354	3.37329	3.37786	3.29496	3.28059	3.26749	0.117802	0.0531883	-0.196219	-0.0411349	0.865124	0.949799	0.7173	0.965118
AT1G21200	16.9824	16.6004	14.7045	12.8876	17.1893	15.9723	15.6947	14.6727	14.5742	-0.0884608	-0.00312539	0.17743	-0.0809436	0.87797	0.995679	0.687062	0.89275
AT1G21202	0	0	0	0	0	0	0	0	0	0	0	0	0	1	1	1	1
AT1G21210	0.387522	0.58711	0.290983	0.292251	0.305679	0.511972	0.462109	0.267709	0.3518	0.401784	-0.12027	0.267551	-0.345397	1	1	1	1
AT1G21230	0.178539	0.156261	0.0200387	0.372029	0.0689924	0.224846	0.236355	0.151044	0.248277	0.332701	2.9141	-0.583464	0.596999	1	1	1	1
AT1G21240	0.294861	0.0905919	0.155563	0.212683	0.371867	0.67708	0.222378	0.461452	0.105544	1.19929	1.56868	-1.01087	1.29556	1	1	1	1
AT1G21245	0	0	0	0	0	0	0	0	0	0	0	0	0	1	1	1	1
AT1G21250	0.0301183	0.0472617	0.0128846	0.107159	0.0143421	0.0704755	0	0.0421976	0	1.22648	1.71151	65535	65535	1	1	1	1
AT1G21270	0.353264	0.456702	0.0634682	0.30836	0.426412	0.462783	0.478127	0.0166587	0.178475	0.389592	-1.92975	-0.788888	0.0661424	1	1	1	1
AT1G21281	0	0	0	0	0	0	0	0	0	0	0	0	0	1	1	1	1
AT1G21286	0	0	0	0	0	0	0	0	0	0	0	0	0	1	1	1	1
AT1G21323	0	0	0	0	0	0.183176	0	0	0	65535	0	0	0	1	1	1	1
AT1G21330	0	0	0	0	0	0	0	0	0	0	0	0	0	1	1	1	1
AT1G21340	0	0.491488	0.196794	0.801701	0.343984	0.120412	0.340919	0.396811	0.0508275	65535	1.01176	-3.97938	-0.527727	1	1	1	1
AT1G21360	3.18897	3.60393	4.31775	5.4962	4.73146	1.48283	4.32256	2.57572	5.04445	-1.10474	-0.745305	-0.123738	0.262316	0.116945	0.201307	0.902107	0.7675
AT1G21370	25.8353	21.2009	20.1287	20.14	18.4335	26.6528	20.5578	23.0035	18.9422	0.0449448	0.192598	-0.0884633	-0.0444358	0.967397	0.818143	0.932143	0.969258
AT1G21395	0	0	0	0	0	0	0	0	0	0	0	0	0	1	1	1	1
AT1G21400	0.161763	0.684375	0.371532	0.258323	0.0202328	0.0928911	0.668506	0.248252	0.508578	-0.800267	-0.581682	0.977291	-0.0338447	1	1	1	1
AT1G21410	2.53983	2.18095	1.57319	3.21599	2.43566	2.8182	2.49954	2.11231	2.87249	0.150042	0.425133	-0.162959	0.196705	0.891069	1	0.879318	0.850789
AT1G21430	0.235892	0.234634	0	0	0	0.0497318	0.0334217	0	0	-2.24588	0	0	-2.81156	1	1	1	1
AT1G21450	15.9477	14.8049	13.5286	14.7677	13.1017	16.0345	13.3089	13.4756	14.7275	0.00782657	-0.00566763	-0.00392798	-0.153681	0.991704	0.99357	0.995468	0.724171
AT1G21560	5.60447	5.76531	5.79791	5.78649	5.29819	5.5437	5.56726	5.3261	5.768	-0.0157277	-0.122455	-0.00461623	-0.0504317	0.988604	0.88383	0.995621	0.958945
AT1G21610	5.62019	5.33059	4.50146	5.20379	3.80446	4.55802	5.1507	3.9574	4.58086	-0.302213	-0.185838	-0.183944	-0.0495276	0.500018	0.76727	0.75174	0.953871
AT1G21620	0	0	0	0	0	0.0467811	0	0.0520901	0	65535	65535	0	0	1	1	1	1
AT1G21630	13.049	10.4302	11.6524	12.8611	13.4554	12.8999	12.2854	15.2728	12.3346	-0.0165759	0.39033	-0.0603031	0.236186	0.98057	0.109754	0.91822	0.469987
AT1G21640	3.26089	3.25197	2.52469	2.97265	3.51227	2.42641	2.506	3.5828	2.10441	-0.426442	0.50498	-0.498333	-0.375932	0.577339	0.398351	0.529311	0.60375
AT1G21660	18.4532	16.422	17.9523	16.2434	18.4134	19.6639	14.9707	21.3923	15.2642	0.0916845	0.252925	-0.0897076	-0.133481	0.863645	0.429873	0.868961	0.773453
AT1G21670	0.69738	0.54043	0.830903	0.695797	1.46452	0.75059	0.627365	0.634029	0.891952	0.106079	-0.39013	0.358301	0.215195	1	1	1	1
AT1G21680	3.46851	8.07006	5.13607	7.73819	5.01689	2.62618	7.09807	5.11405	3.75772	-0.401352	-0.00619721	-1.04214	-0.185153	0.480203	0.995639	0.001081	0.726915
AT1G21690	12.5769	13.8802	13.0697	15.0317	13.5044	15.143	16.3082	12.8255	13.1948	0.267875	-0.0272151	-0.188039	0.232568	0.493379	0.973453	0.68627	0.56491
AT1G21695	0.836007	1.31691	1.68571	1.53699	1.33857	1.64107	1.64486	1.70021	1.30536	0.973053	0.0123609	-0.235665	0.320806	1	1	1	1
AT1G21710	10.0819	9.03082	7.5979	8.8714	9.90382	9.75058	8.01095	9.43477	10.6909	-0.0482107	0.312387	0.269153	-0.172883	0.953763	0.493443	0.566171	0.778759
AT1G21720	227.988	211.74	219.568	223.467	214.422	223.817	215.799	223.682	212.273	-0.0266379	0.0267782	-0.0741365	0.0273922	0.966816	0.966145	0.883826	0.965271
AT1G21722	0	0	0	0	0	0	0	0	0	0	0	0	0	1	1	1	1
AT1G21730	4.17139	4.04334	3.67852	4.34735	3.60032	4.07176	4.31132	3.41433	4.35379	-0.0348734	-0.107524	0.00213308	0.0925824	0.967615	0.878672	0.99603	0.894735
AT1G21740	1.46606	1.82307	1.75249	1.87293	1.919	2.14779	1.9233	2.00771	1.97885	0.550903	0.196144	0.0793622	0.0772201	0.282393	1	1	1
AT1G21750	49.5247	53.7453	46.9916	52.7655	48.3557	53.7511	53.5952	60.3524	51.7509	0.118146	0.361008	-0.0280105	-0.00403678	0.779742	0.119029	0.964198	0.995094
AT1G21760,AT1G21780	51.8423	49.2112	47.1887	50.116	55.3918	54.6316	51.0723	41.5838	47.338	0.0756041	-0.182422	-0.0822737	0.053556	0.935944	0.87108	0.938409	0.959141
AT1G21790	6.86454	7.5571	9.27466	10.7803	9.12685	7.73713	7.93599	7.75842	10.3371	0.172635	-0.257532	-0.0605614	0.0705776	0.810975	0.63442	0.940978	0.936849
AT1G21835	0	0	0	0	0	0	0	0	0	0	0	0	0	1	1	1	1
AT1G21840	7.09496	7.47293	7.8849	8.49421	7.94973	7.58672	7.22385	5.31313	7.382	0.0966818	-0.569531	-0.202469	-0.0489063	0.904493	0.123345	0.724069	0.958317
AT1G21864	0	0	0	0	0	0	0	0	0	0	0	0	0	1	1	1	1
AT1G21866	0	0.301902	0	0	0	0	0	0	0	0	0	0	65535	1	1	1	1
AT1G21870	0	0	0	0	0	0	0	0	0	0	0	0	0	1	1	1	1
AT1G21880	54.3262	37.844	50.3134	46.4587	50.275	51.6169	44.9073	53.5507	45.4656	-0.0738041	0.0899633	-0.0311736	0.246887	0.891472	0.860492	0.963776	0.442387
AT1G21910	28.61	3.42415	5.3652	3.86417	5.29244	38.3144	4.25839	4.43567	4.69206	0.421369	-0.274481	0.280065	0.314564	0.0906385	0.688327	0.695833	0.661986
AT1G21930	120.409	108.694	120.116	138.972	106.596	121.04	155.287	97.8692	122.468	0.00754266	-0.295507	-0.182386	0.514667	0.991971	0.330224	0.624848	0.0203197
AT1G21945	0	0	0.0155699	0.0161328	0.0316998	0.0601811	0	0	0.00721496	65535	65535	-1.16094	0	1	1	1	1
AT1G21960	0	0	0	0	0	0	0	0	0	0	0	0	0	1	1	1	1
AT1G21975	0	0	0	0	0	0	0	0	0	0	0	0	0	1	1	1	1
AT1G21980	6.01565	8.37841	7.77012	7.69191	6.74547	6.53851	8.19691	10.1148	9.95152	0.12024	0.380462	0.371574	-0.0315952	0.829389	0.181769	0.197127	0.966754
AT1G22000	0.269259	0.0637773	0.213262	0.0780962	0.122231	0.177709	0.128703	0	0.204525	-0.599474	65535	1.38895	1.01293	1	1	1	1
AT1G22010	0	0	0	0	0	0	0	0	0	0	0	0	0	1	1	1	1
AT1G22020	6.42544	6.10318	5.92902	6.01095	6.99559	6.32329	6.27708	7.9843	6.32185	-0.0231209	0.429371	0.0727524	0.0405318	0.978382	0.180175	0.920811	0.960459
AT1G22040	6.98731	7.14105	6.24891	7.24904	7.85006	7.90387	6.87956	5.7153	6.83295	0.177821	-0.128776	-0.0852818	-0.0538211	0.742726	0.849102	0.907427	0.947524
AT1G22050	22.1048	22.1201	18.4456	23.4537	23.7978	22.8199	21.3525	15.1508	16.9232	0.0459327	-0.283882	-0.470807	-0.0509565	0.97667	1	0.594314	0.967309
AT1G22065	158.81	152.452	146.153	132.887	180.207	150.514	164.006	135.7	146.914	-0.0774019	-0.107052	0.144774	0.105397	0.880122	0.818202	0.716339	0.818014
AT1G22067	0	0	0	0	0	0	0	0	0	0	0	0	0	1	1	1	1
AT1G22070	16.4344	24.3527	13.514	17.9845	16.6015	16.8422	25.2344	14.6078	17.0588	0.0353612	0.112283	-0.0762344	0.051311	0.959274	0.830649	0.895525	0.934994
AT1G22090	0	0	0	0	0	0	0	0	0	0	0	0	0	1	1	1	1
AT1G22150	0.129456	0.128971	0.179343	0.154235	0.156278	0.167046	0.37268	0.237678	0.0761768	0.367787	0.406287	-1.01771	1.53089	1	1	1	1
AT1G22160	48.7222	17.9072	27.4873	20.0237	72.7632	37.6468	16.8753	22.9648	22.3339	-0.372053	-0.259337	0.157525	-0.0856344	0.193608	0.532788	0.787853	0.914066
AT1G22170	20.1232	13.0511	16.4855	15.6566	19.5257	19.0351	13.9697	11.3785	13.1689	-0.080202	-0.534889	-0.249641	0.0981283	0.931841	0.336898	0.714914	0.918242
AT1G22190	84.5696	46.8537	64.2426	49.2301	73.499	85.317	42.5469	61.5977	51.6676	0.0126945	-0.0606543	0.0697204	-0.139109	0.98461	0.913353	0.894146	0.723044
AT1G22210	0.0792353	0.0389019	0	0	0.18642	0	0	0.0375775	0	65535	65535	0	65535	1	1	1	1
AT1G22220	20.9379	20.9274	24.6866	25.8192	30.2434	18.994	26.4625	29.6068	32.7993	-0.140574	0.2622	0.34522	0.338555	0.786768	0.446732	0.239858	0.276622
AT1G22230	24.0552	26.0187	25.4992	27.1476	27.4815	20.3777	32.3991	23.8486	27.5016	-0.239356	-0.0965464	0.0186911	0.316404	0.525605	0.861706	0.979919	0.28807
AT1G22240	0	0	0	0	0	0	0	0	0	0	0	0	0	1	1	1	1
AT1G22250	0.31026	0.423634	0.328251	0.24511	0.758349	0.13542	0.508976	0.323838	0.0694186	-1.19604	-0.0195251	-1.82003	0.264776	1	1	1	1
AT1G22270	226.342	219.587	232.504	229.904	194.395	222.709	234.386	189.191	226.506	-0.023345	-0.297415	-0.0214792	0.0940913	0.970051	0.259213	0.973571	0.842628
AT1G22275	0.0686763	0.0550997	0.257632	0.0299035	0.0733825	0.0181283	0.119384	0	0.165122	-1.92157	65535	2.46514	1.11549	1	1	1	1
AT1G22280	38.5933	25.6881	28.7991	26.7555	26.6029	40.1815	24.7526	26.2418	24.5263	0.0581799	-0.134159	-0.125504	-0.0535208	0.920947	0.766786	0.78597	0.930538
AT1G22330	14.9148	15.2468	11.2839	16.2439	15.6501	18.1784	16.4051	10.8993	16.7926	0.285479	-0.0500314	0.0479284	0.10564	0.423443	0.95188	0.945037	0.854759
AT1G22410	123.343	94.7821	122.129	111.662	114.502	117.159	81.2726	151.685	94.192	-0.074206	0.31267	-0.24546	-0.221845	0.881353	0.213148	0.383679	0.46932
AT1G22430	4.1826	6.21677	3.34528	6.56726	3.71099	3.62286	6.46976	4.74325	3.71369	-0.207272	0.503751	-0.82244	0.0575469	0.80255	0.305642	0.0223777	0.94958
AT1G22440	70.2129	90.373	65.4217	67.2204	80.591	70.0442	88.1395	67.6184	72.8448	-0.00347144	0.0476472	0.115926	-0.0361018	0.995214	0.938651	0.793194	0.953669
AT1G22450	171.293	157.65	161.152	158.123	157.614	176.57	144.564	160.903	157.09	0.0437697	-0.00222671	-0.00946208	-0.125012	0.938995	0.995744	0.98943	0.760047
AT1G22500	10.782	23.6409	16.745	21.6471	9.52961	8.54506	21.8999	13.7849	17.0423	-0.335464	-0.280641	-0.345054	-0.11036	0.785996	0.793364	0.58391	0.892529
AT1G22540	7.0461	6.02105	5.86576	6.00567	7.67155	7.25137	5.9954	4.9269	5.36819	0.0414282	-0.251637	-0.161892	-0.0061598	0.960385	0.60444	0.784231	0.993871
AT1G22560	0	0	0	0	0	0	0	0.00883921	0.00748184	0	65535	65535	0	1	1	1	1
AT1G22580	0	0	0	0	0	0	0	0	0	0	0	0	0	1	1	1	1
AT1G22590	1.32482	1.39089	1.03278	0.963684	1.37651	1.80584	1.18093	1.19089	1.89748	0.44687	0.2055	0.977452	-0.236091	1	1	1	1
AT1G22610	7.59269	6.91365	7.87804	6.44685	7.56419	7.90497	6.85565	6.68443	6.99707	0.0581494	-0.237032	0.118156	-0.0121543	0.934939	0.554273	0.84011	0.987896
AT1G22630	0.131527	0.0789141	0	0	0.151405	0.158999	0	0.863203	0.0748481	0.273657	65535	65535	65535	1	1	1	1
AT1G22640	26.5594	37.1001	54.905	31.0883	46.7488	26.8039	36.7702	45.1008	34.2521	0.0132206	-0.283785	0.139823	-0.0128862	0.986304	0.325709	0.761869	0.987227
AT1G22651	0	0	0	0	0	0	0	0	0	0	0	0	0	1	1	1	1
AT1G22660	5.85773	5.74347	4.50266	5.4852	5.65451	5.16333	4.57172	5.47929	5.71755	-0.18204	0.283211	0.0598521	-0.329187	0.755269	0.555641	0.941474	0.458561
AT1G22690	0	0.447306	0.112577	0.817481	0	0	0.251419	0.196002	0.116372	0	0.799953	-2.81245	-0.831168	1	1	1	1
AT1G22730	3.34117	3.40993	3.70219	3.14149	3.60352	3.54215	3.61445	4.51048	3.66904	0.0842728	0.284902	0.223956	0.0840358	0.925243	0.558899	0.706823	0.923621
AT1G22740	67.1891	49.9172	57.3099	54.6741	71.9335	60.5841	50.4267	47.0625	54.4773	-0.149289	-0.284207	-0.00520013	0.0146511	0.707245	0.324819	0.994381	0.983343
AT1G22750	89.342	82.9071	78.8939	72.4249	97.374	90.7595	86.8286	68.6728	77.0333	0.0227087	-0.200176	0.0889951	0.0666747	0.972897	0.564595	0.857133	0.901865
AT1G22760	0.0402923	0.141052	0.10456	0.0129548	0.128384	0.124663	0.0552495	0.0768127	0.0130034	1.62945	-0.44491	0.00540155	-1.3522	1	1	1	1
AT1G22770	4.49575	6.19893	3.23226	4.37366	4.70327	3.95312	6.09585	4.10412	4.10968	-0.185572	0.34453	-0.0898161	-0.0241919	0.691098	0.317118	0.884774	0.973128
AT1G22780	466.062	400.154	511.789	465.772	409.242	436.051	450.877	444.509	445.524	-0.0960241	-0.203336	-0.0641208	0.172179	0.834901	0.525519	0.904828	0.622101
AT1G22790	36.1147	37.992	35.4903	33.2226	38.3532	36.5965	37.4576	31.3185	35.7285	0.0191184	-0.180409	0.104909	-0.0204395	0.977306	0.645351	0.831787	0.976539
AT1G22800	11.9105	11.5147	11.5243	8.91035	10.0476	10.9845	9.25102	10.5778	10.4156	-0.116763	-0.12364	0.225196	-0.315786	0.875844	0.894588	0.677205	0.461922
AT1G22830	1.06495	1.16495	1.18094	0.969769	0.668706	1.39565	0.855571	1.86204	1.052	0.39015	0.656953	0.117425	-0.445312	1	1	1	1
AT1G22840	1246.02	1251.38	1343.83	1293.39	1199.92	1267.52	1315.05	1229.83	1345.27	0.0246847	-0.127884	0.0567351	0.0715925	0.971613	0.773321	0.922793	0.898584
AT1G22860	2.43905	1.98765	1.90839	1.99888	1.92005	1.91518	1.88857	2.48546	1.96935	-0.348834	0.381156	-0.0214721	-0.0737663	0.504794	0.455541	0.985301	1
AT1G22870	0.52424	0.494079	0.749978	0.615326	0.548686	0.590079	0.627313	0.306915	0.568417	0.170682	-1.28901	-0.114402	0.344444	1	1	1	1
AT1G22880	7.54206	8.96322	5.99095	8.7007	6.86637	7.00637	9.01827	7.95598	6.45288	-0.106291	0.409254	-0.431187	0.00883223	0.876848	0.300438	0.202809	0.991949
AT1G22882	10.0875	11.7185	11.8158	9.2395	11.563	11.8887	11.698	11.0826	9.75951	0.237022	-0.0924203	0.0789951	-0.0025219	0.516832	0.868059	0.900455	0.996199
AT1G22885	234.079	234.574	292.513	266.16	200.458	257.042	265.864	256.279	288.37	0.135007	-0.19079	0.115623	0.180644	0.739884	0.573078	0.799403	0.606854
AT1G22890	10.3287	4.05352	6.33612	4.59438	5.44995	14.3417	5.06951	8.52065	3.77431	0.473555	0.427365	-0.283658	0.322669	0.443016	0.556558	0.812587	0.771951
AT1G22910	22.0943	26.7068	26.0133	26.5161	22.4174	24.8799	25.3862	27.575	22.7963	0.171304	0.0841111	-0.218072	-0.0731626	0.69761	0.895695	0.576585	0.905696
AT1G22930	35.9376	28.6448	28.4851	26.3652	37.3914	33.0246	26.3287	24.941	26.385	-0.12195	-0.191685	0.00108798	-0.121636	0.765929	0.590927	0.996706	0.770894
AT1G22940	3.14041	3.75547	2.48429	2.84646	2.8999	2.70184	2.50942	3.46043	3.36751	-0.21701	0.478117	0.242515	-0.581638	0.873775	0.673563	0.857003	0.55857
AT1G22990	11.266	11.9722	11.4661	14.0205	17.6202	9.9593	12.5608	7.09254	12.9497	-0.177853	-0.693005	-0.114617	0.0692427	0.849365	0.177885	0.903468	0.950244
AT1G23000	3.14631	3.12898	3.38884	5.16422	3.89907	3.90148	4.05914	3.49147	3.71935	0.31036	0.0430401	-0.473501	0.375484	0.66279	0.974146	0.366093	0.550274
AT1G23010	5.58015	3.6525	4.55618	4.77433	5.43437	5.50594	4.21418	6.1327	3.79022	-0.0193144	0.428696	-0.333017	0.206369	0.984661	0.303425	0.526877	0.773011
AT1G23030	18.8541	14.2661	16.334	15.5192	21.3993	22.3783	14.8569	13.556	13.1032	0.247227	-0.268951	-0.244137	0.0585413	0.432209	0.409905	0.485483	0.927742
AT1G23037	0	0	0	0	0	0	0	0	0	0	0	0	0	1	1	1	1
AT1G23040	87.592	81.3727	77.7272	89.992	106.784	78.7904	74.6609	82.544	78.4176	-0.15278	0.0867429	-0.19862	-0.124193	0.691335	0.860812	0.552162	0.771358
AT1G23074	0	0	0	0	0	0	0	0	0	0	0	0	0	1	1	1	1
AT1G23100	122.245	110.532	125.976	105.185	116.375	120.877	136.304	110.101	114.89	-0.0162402	-0.194318	0.127321	0.302369	0.98277	0.618951	0.797351	0.306282
AT1G23120	42.276	50.1909	52.6885	58.2995	48.5907	49.0679	62.8323	46.8027	70.7582	0.214939	-0.170896	0.279414	0.324081	0.601044	0.708893	0.386547	0.281511
AT1G23130	0.524125	0.121832	1.38554	0.204409	0.227627	0	0.336591	0.0612076	0.109586	65535	-4.5006	-0.899399	1.4661	1	1	1	1
AT1G23145	0	0	0	0	0	0	0	0	0	0	0	0	0	1	1	1	1
AT1G23147	0	0	0	0	0	0	0	0	0	0	0	0	0	1	1	1	1
AT1G23150	28.4916	38.371	28.5886	37.0602	20.2776	29.6287	36.6681	31.9913	32.0432	0.056458	0.162241	-0.209852	-0.0654876	0.930234	0.70669	0.563735	0.911706
AT1G23160	2.87339	2.10253	1.71882	2.29856	3.33691	1.87152	2.20269	0.91449	2.17999	-0.618542	-0.910379	-0.076407	0.0671414	0.257943	1	0.950443	0.956769
AT1G23170,AT1G23180	3.47085	3.60868	4.54877	5.35007	3.42788	3.95265	4.0506	4.55322	3.87331	0.187534	0.00141153	-0.465994	0.166666	0.838657	0.998212	0.279746	0.799078
AT1G23190	54.8874	41.8465	49.3	52.2015	52.5525	49.6652	38.0737	54.6402	40.8184	-0.144239	0.148376	-0.354873	-0.136312	0.707823	0.699939	0.134928	0.7348
AT1G23200	2.49166	0.742678	1.25216	1.46175	1.56742	1.96208	0.709168	1.76413	0.798788	-0.344722	0.494544	-0.871814	-0.0666094	0.646105	1	1	1
AT1G23201	0	0.307104	0.203452	0.161208	0	0.22563	0	0.0955843	0	65535	-1.08984	65535	65535	1	1	1	1
AT1G23210	0.601877	0.602078	0.32908	0.447679	0.745852	0.61802	0.496765	0.171894	0.405094	0.0381868	-0.936922	-0.144208	-0.277388	1	1	1	1
AT1G23220,AT1G23230	22.0046	21.9779	20.9858	23.6977	21.1927	21.2254	19.0976	21.736	19.7432	-0.0520128	0.0506718	-0.263385	-0.202664	0.953206	0.950648	0.57212	0.717611
AT1G23290	2005.09	2012.59	2140.43	1982.16	1884.67	2084.51	2065.26	2246.39	2053.33	0.0560422	0.0697117	0.0508926	0.0372739	0.92215	0.900074	0.930836	0.953856
AT1G23410	128.207	124.397	132.432	140.495	125.135	136.258	140.454	138.015	145.066	0.0878634	0.0595704	0.0461865	0.175147	0.861874	0.918	0.939059	0.638206
AT1G23420	0	0	0	0	0	0	0	0	0	0	0	0	0	1	1	1	1
AT1G23440	146.563	173.739	154.722	181.084	177.195	153.895	170.006	150.561	175.11	0.0704236	-0.0393316	-0.0484023	-0.0313394	0.895949	0.953954	0.935891	0.960087
AT1G23450	0.111027	0.151296	0.0757095	0.0938123	0.12991	0.131843	0.112445	0.0388079	0.366749	0.247914	-0.964121	1.96694	-0.428163	1	1	1	1
AT1G23460	2.39579	3.15738	2.79021	2.47199	1.96014	2.41098	2.87285	1.73747	2.61269	0.00911674	-0.683384	0.0798633	-0.136245	0.993466	0.289829	0.952283	0.900812
AT1G23465	0	0.130534	0	0.248239	0	0	0	0.517703	0	0	65535	65535	65535	1	1	1	1
AT1G23470	1.02023	1.76532	1.69665	0.686209	1.40635	1.13886	2.50722	1.83443	2.16861	0.158693	0.112646	1.66005	0.506162	1	1	1	0.662839
AT1G23480	12.6056	16.7064	20.1232	19.6121	12.3015	17.1372	19.6926	17.4695	19.9557	0.443065	-0.204022	0.0250558	0.237254	0.0801393	0.573387	0.971852	0.479377
AT1G23490	246.825	203.777	282.148	260.536	204.377	249.633	214.708	262.024	246.839	0.0163208	-0.106753	-0.0779136	0.0753867	0.980955	0.809373	0.872934	0.879128
AT1G23500	0	0	0	0.12077	0	0	0	0	0	0	0	65535	0	1	1	1	1
AT1G23530	7.12744	7.75733	8.26397	8.41681	8.91791	9.82663	10.2527	8.03353	6.59622	0.463313	-0.0408006	-0.351634	0.402366	0.251446	0.966834	0.482619	0.324934
AT1G23550	4.30239	6.42598	6.42855	4.87884	6.42556	5.69206	6.50675	5.9156	6.57473	0.403812	-0.119969	0.430395	0.0180196	0.550522	0.92064	0.653917	0.987222
AT1G23710	62.6765	17.7057	24.5792	23.3648	14.9393	68.3363	16.8467	20.3588	23.1437	0.124727	-0.271785	-0.013719	-0.0717477	0.768765	0.417157	0.985416	0.916054
AT1G23720	240.51	226.981	216.868	240.376	203.338	210.579	232.931	305.785	208.067	-0.191737	0.495701	-0.208247	0.0373325	0.57076	0.0148351	0.528594	0.951618
AT1G23724	0	0	0	0	0	0	0	0	0	0	0	0	0	1	1	1	1
AT1G23730	2.41005	4.08024	2.08969	2.33989	1.83161	2.55164	2.67218	1.95362	3.25622	0.0823634	-0.0971365	0.476755	-0.610633	0.973864	1	0.661751	0.41352
AT1G23750	71.0605	53.0554	58.9369	58.4193	61.4583	56.3134	52.5234	75.1805	52.7527	-0.335569	0.351188	-0.147201	-0.0145382	0.228468	0.201691	0.742927	0.984556
AT1G23760	6.59148	5.60481	7.14865	5.7619	4.70563	7.40702	5.21725	8.82154	6.65738	0.168292	0.303359	0.20841	-0.103377	0.784017	0.514766	0.724998	0.898723
AT1G23790	1.23629	1.39676	1.76712	1.70206	1.23758	1.54207	2.41494	2.01561	1.22681	0.318856	0.189819	-0.472365	0.789907	1	1	1	1
AT1G23810	0	0	0	0	0	0	0	0	0	0	0	0	0	1	1	1	1
AT1G23820	42.8007	46.0578	41.5683	50.3793	43.9077	44.5281	46.3645	39.6339	48.1327	0.057083	-0.0687465	-0.0658123	0.00957412	0.934749	0.911892	0.912586	0.989783
AT1G23870,AT1G23880	6.18924	9.4391	8.07698	8.16511	4.26265	6.39715	6.77067	9.27757	8.43584	0.0476673	0.199931	0.0470591	-0.479351	0.948659	0.592673	0.939059	0.042274
AT1G23900	14.564	13.5266	14.7396	12.9829	16.0959	13.431	12.3945	15.2136	13.3096	-0.116842	0.0456702	0.0358561	-0.126106	0.802735	0.941929	0.958143	0.783698
AT1G23920	0	0	0	0	0	0	0	0	0	0	0	0	0	1	1	1	1
AT1G23935	0.355645	0.324731	0.60333	0.296263	0.395995	0.433888	0.203757	0.239483	0.564416	0.286887	-1.33303	0.92988	-0.672397	1	1	1	1
AT1G23940	1.08774	0.986155	0.834143	1.67781	1.0806	0.855805	1.33795	2.02606	1.41292	-0.345975	1.28031	-0.247906	0.440138	1	1	1	1
AT1G23990	0	0	0	0.0310506	0	0	0	0	0	0	0	65535	0	1	1	1	1
AT1G24030	6.4461	5.75552	5.96428	6.70078	7.0442	4.90362	5.99918	4.82173	6.10343	-0.394579	-0.306798	-0.134707	0.059817	0.577655	0.681435	0.891906	0.95909
AT1G24050	130.874	135.381	132.883	141.722	141.933	136.129	136.61	128.602	130.301	0.0567949	-0.047243	-0.121216	0.0130434	0.91662	0.931516	0.767346	0.984101
AT1G24068	0.820601	0.722335	0.187639	0	0.727452	0	0.873584	1.12261	0.398582	65535	2.58082	65535	0.274279	1	1	1	1
AT1G24090	1.50463	1.64565	1.38677	1.46387	1.18189	1.41444	1.63496	1.89408	1.81352	-0.0891757	0.449773	0.309005	-0.0094	1	1	1	1
AT1G24095	16.3806	17.2188	17.705	14.539	14.4478	15.2055	17.2331	10.1785	13.4638	-0.1074	-0.798628	-0.110847	0.00120158	0.8833	0.0136695	0.883471	0.995774
AT1G24110	0	0	0	0	0	0	0	0	0	0	0	0	0	1	1	1	1
AT1G24145	0.104772	0	0	0.138333	0	0.410241	0	0	0.147651	1.96922	0	0.0940459	0	1	1	1	1
AT1G24147	0	0	0	0	0	0	0	0	0	0	0	0	0	1	1	1	1
AT1G24148	0.0473666	0	0	0	0	0	0	0	0.0415909	65535	0	65535	0	1	1	1	1
AT1G24150	9.30864	6.168	7.52319	5.57615	7.33696	9.41333	5.743	6.84445	5.85666	0.0161356	-0.136411	0.0708097	-0.102999	0.983498	0.81054	0.928609	0.878661
AT1G24159	0	0	0	0	0	0	0.147291	0.328166	0	0	65535	0	65535	1	1	1	1
AT1G24240	8.90309	9.28924	9.29866	10.327	10.4945	9.61681	12.4381	11.9982	12.2104	0.111253	0.367724	0.24169	0.421135	0.903356	0.461821	0.687179	0.362401
AT1G24256	0	0	0	0	0	0	0	0	0	0	0	0	0	1	1	1	1
AT1G24265	3.07868	3.02932	2.35231	2.42981	3.23003	2.95108	3.22156	2.82722	2.65574	-0.0610676	0.265306	0.128265	0.0887623	0.963433	0.783892	0.917512	0.941737
AT1G24280	45.6233	46.5341	59.6512	45.1678	28.4417	33.6321	39.125	53.4613	30.3032	-0.439931	-0.158056	-0.575826	-0.250201	0.0547071	0.686649	0.00596486	0.431497
AT1G24310	15.7832	11.3632	15.8256	16.2959	12.9994	14.2858	14.7846	16.0202	14.6997	-0.143813	0.0176321	-0.148717	0.379721	0.857981	0.986304	0.833966	0.438313
AT1G24330	0.543537	0.201137	0.395647	0.308122	0.200432	0.549025	0.218941	0.494895	0.414538	0.0144949	0.322911	0.428002	0.122357	1	1	1	1
AT1G24340	0.431062	0.156091	0.182556	0.174582	0.222138	0.14355	0.145372	0.268325	0.430942	-1.58634	0.555642	1.30359	-0.102636	1	1	1	1
AT1G24360	134.08	118.249	133.659	116.21	127.421	133.146	110.326	126.763	120.936	-0.0100788	-0.0764184	0.0575091	-0.10006	0.988743	0.893726	0.927853	0.848756
AT1G24380	0.0368292	0	0	0	0	0	0	0	0	65535	0	0	0	1	1	1	1
AT1G24390	0	0	0	0	0	0	0	0	0	0	0	0	0	1	1	1	1
AT1G24405	54.7926	44.1413	54.9719	51.3313	43.7013	67.8823	51.6826	47.0574	39.3153	0.309054	-0.224274	-0.384748	0.22755	0.443016	0.661001	0.347716	0.674921
AT1G24420	1.55037	1.37519	0.786686	0.60592	0.868383	1.39131	1.25184	0.338913	0.959722	-0.156165	-1.21487	0.663489	-0.13558	1	1	1	1
AT1G24440	20.6256	22.464	21.3582	24.8509	24.2022	21.2153	22.999	19.0495	26.9273	0.0406667	-0.165039	0.115768	0.0339544	0.954302	0.723867	0.814855	0.962128
AT1G24450	39.6514	41.7473	38.2651	41.8089	44.0817	36.0162	38.8134	34.0904	39.131	-0.138728	-0.166667	-0.0954986	-0.105127	0.777208	0.718745	0.867506	0.846155
AT1G24460	3.14697	2.84016	2.61761	2.79914	2.91995	2.61592	3.01965	2.74093	2.93453	-0.266644	0.066415	0.0681456	0.0884076	0.49576	0.926485	0.92355	0.888715
AT1G24470	0.345326	0.125047	0.0855532	0.242859	0.0358874	0.0558051	0.200645	0	0.121228	-2.62949	65535	-1.00239	0.68217	1	1	1	1
AT1G24485	1.69116	1.792	2.33945	2.27963	2.11364	1.77513	1.13732	1.78282	1.52276	0.0699117	-0.392009	-0.582108	-0.655938	1	0.642663	0.398154	1
AT1G24490	7.97641	7.45665	6.65177	8.06001	8.17103	7.75862	7.14184	6.49779	7.00445	-0.0399394	-0.0337888	-0.202509	-0.062233	0.988961	0.991157	0.927999	0.981778
AT1G24520	0.258592	0.237823	0.188296	0.383935	0	0.110591	0.121727	0	0.196799	-1.22544	65535	-0.964138	-0.966246	1	1	1	1
AT1G24530	7.65308	9.98655	6.00355	10.0026	6.94261	7.19549	10.2111	7.36066	14.8198	-0.0889485	0.294019	0.567144	0.0320828	0.916455	0.583489	0.0478327	0.972635
AT1G24540	0	0	0	0.0343647	0	0	0	0	0	0	0	65535	0	1	1	1	1
AT1G24560	8.9037	9.62527	9.221	9.89748	8.96088	8.34736	9.53343	9.54511	9.62319	-0.0930842	0.0498384	-0.0405454	-0.0138317	0.882206	0.943057	0.956597	0.987128
AT1G24570	0.222157	0.0746466	0.177656	0.0377525	0.215876	0.22703	0.0511673	0.105968	0.100985	0.0313008	-0.745455	1.41949	-0.544856	1	1	1	1
AT1G24580	0	0.109704	0.641509	0.0826437	0	0.109343	0	0	0.534794	65535	65535	2.69401	65535	1	1	1	1
AT1G24600	30.3441	34.3911	37.9017	35.0044	45.3938	25.2759	34.3994	36.4448	37.7421	-0.263657	-0.0565511	0.108638	0.000348393	0.79048	0.973796	0.920488	0.995587
AT1G24640	0	0	0	0	0	0	0	0	0	0	0	0	0	1	1	1	1
AT1G24650	0	0	0	0	0	0	0	0	0	0	0	0	0	1	1	1	1
AT1G24706	1.95504	2.32775	2.60675	2.10247	2.45901	2.40004	2.49402	2.65724	1.97528	0.295858	0.0276765	-0.0900318	0.0995329	0.487926	0.974269	0.906484	0.880751
AT1G24733	0	0	0	0	0	0	0	0	0	0	0	0	0	1	1	1	1
AT1G24735	23.3626	16.594	21.7299	19.5542	26.0129	23.596	18.9004	20.1288	19.5498	0.0143394	-0.110421	-0.00032638	0.187753	0.991214	0.928203	0.999013	0.884826
AT1G24792	0	0	0	0	0	0	0	0	0	0	0	0	0	1	1	1	1
AT1G24793	0	0	0	0	0	0	0	0	0	0	0	0	0	1	1	1	1
AT1G24800	0	0	0	0	0	0	0	0	0	0	0	0	0	1	1	1	1
AT1G24880	0	0	0	0	0.0342629	0	0.0629436	0	0	0	0	0	65535	1	1	1	1
AT1G24851	0	0	0	0	0	0	0	0	0	0	0	0	0	1	1	1	1
AT1G24879	0	0	0	0	0	0	0	0	0	0	0	0	0	1	1	1	1
AT1G24881	0	0	0	0	0	0	0	0	0	0	0	0	0	1	1	1	1
AT1G25054	0	0	0	0	0	0	0	0.0268372	0	0	65535	0	0	1	1	1	1
AT1G25025	0	0	0	0	0	0	0	0	0	0	0	0	0	1	1	1	1
AT1G25053	0	0	0	0	0	0	0	0	0	0	0	0	0	1	1	1	1
AT1G25055	0	0	0	0	0	0	0	0	0	0	0	0	0	1	1	1	1
AT1G25098	0	0	0	0	0	0	0	0	0	0	0	0	0	1	1	1	1
AT1G25112	0	0	0	0	0	0	0	0	0	0	0	0	0	1	1	1	1
AT1G25141	0	0	0	0	0	0	0	0	0	0	0	0	0	1	1	1	1
AT1G25145	0	0	0	0	0	0	0	0	0	0	0	0	0	1	1	1	1
AT1G25150	0	0	0	0	0	0	0	0	0	0	0	0	0	1	1	1	1
AT1G25175	0	0	0	0	0	0	0	0	0	0	0	0	0	1	1	1	1
AT1G25180	0	0	0	0	0	0	0	0	0	0	0	0	0	1	1	1	1
AT1G25209	0	0	0	0	0	0	0	0	0	0	0	0	0	1	1	1	1
AT1G25210	0	0	0	0	0	0	0	0	0	0	0	0	0	1	1	1	1
AT1G25211	1.53693	1.09033	1.87991	1.7659	1.45535	1.49866	1.28535	2.13826	1.84239	-0.0363714	0.185777	0.0611721	0.237391	1	1	1	1
AT1G25240	0.895346	0.836087	0.931644	0.647834	0.838375	0.983411	0.841896	1.07527	0.776254	0.135349	0.206848	0.260904	0.00998768	1	1	1	1
AT1G25250	0.957557	0.675755	1.00601	0.33381	0.931111	0.553671	0.580407	0.577895	1.06371	-0.79033	-0.799764	1.67201	-0.219435	1	1	1	1
AT1G25270	0	0	0	0	0	0	0	0	0	0	0	0	0	1	1	1	1
AT1G25275	206.448	348.009	319.901	259.969	182.237	250.089	410.024	310.683	316.261	0.276662	-0.0421835	0.282777	0.236582	0.366636	0.948394	0.33587	0.442484
AT1G25280	19.712	18.7622	20.0581	21.1836	20.6794	19.6615	18.4839	19.7693	18.539	-0.00370097	-0.0209259	-0.192385	-0.0215532	0.995371	0.977239	0.610961	0.976019
AT1G25290	4.13037	4.17582	4.37681	3.31139	3.79386	3.1303	4.79746	3.73054	3.94843	-0.399971	-0.230494	0.253844	0.200209	0.543353	0.77418	0.758094	0.796134
AT1G25300	0	0	0	0	0	0	0	0	0	0	0	0	0	1	1	1	1
AT1G25320	4.54676	4.77564	3.58049	4.49342	4.72298	4.71053	4.59663	3.89638	4.39817	0.0510482	0.121975	-0.0309111	-0.0551177	0.954481	0.871177	0.973313	0.94688
AT1G25340	0	0	0	0	0	0	0	0	0	0	0	0	0	1	1	1	1
AT1G25360	0.14649	0.135441	0.126486	0.100712	0.19368	0.202664	0.191249	0.220011	0.231723	0.468282	0.798596	1.20217	0.497792	1	1	1	1
AT1G25380	20.3441	20.7594	21.5035	23.2656	21.2346	21.4317	24.2585	20.8399	22.2415	0.0751341	-0.0452198	-0.0649441	0.22473	0.901041	0.947813	0.91741	0.538938
AT1G25420	24.686	22.7305	27.1096	26.2495	24.9635	23.4637	25.5021	31.8606	23.0627	-0.0732636	0.232972	-0.186726	0.165991	0.906137	0.526231	0.658759	0.708831
AT1G25422	2.6122	2.74355	2.77803	2.64549	1.34462	2.52361	3.0179	1.44707	2.89635	-0.0497738	-0.940929	0.130703	0.137502	0.977059	0.167809	0.918495	0.916627
AT1G25425	1.98777	1.34902	2.28827	1.15814	2.5751	1.98384	1.57868	1.01377	1.9167	-0.00285351	-1.17453	0.726809	0.226806	1	1	1	1
AT1G25460	3.66792	4.57004	3.80995	5.05013	3.7413	4.182	4.41693	3.01646	3.304	0.189234	-0.336915	-0.612106	-0.0491631	0.867651	0.731125	0.330076	0.971877
AT1G25480	2.21803	2.40815	2.02101	2.04623	2.887	2.86546	2.66208	1.86695	2.16799	0.369487	-0.114392	0.0833889	0.144631	0.602626	1	1	0.890134
AT1G25490	34.4396	34.0611	37.7212	36.1381	35.1056	35.8986	31.1401	39.2372	34.5248	0.0598585	0.056844	-0.0658868	-0.129353	0.912857	0.921495	0.901372	0.754953
AT1G25520	60.0047	65.3685	53.9244	49.8608	60.6678	62.2004	74.6191	49.6949	58.7635	0.051849	-0.117841	0.237015	0.19095	0.944079	0.858939	0.643625	0.708667
AT1G25550	120.172	90.8411	102.847	83.8032	42.6966	112.596	100.127	87.6607	80.1677	-0.0939419	-0.230502	-0.0639834	0.140415	0.839038	0.443088	0.90487	0.714145
AT1G25784	0	0	0	0	0	0	0	0	0	0	0	0	0	1	1	1	1
AT1G26090	2.22424	3.24227	2.30288	3.55726	2.55581	2.29751	3.64134	2.19774	2.61074	0.0467536	-0.0674158	-0.446306	0.167463	0.986054	1	0.740643	0.935512
AT1G26130	0.684118	0.672997	0.525859	0.710306	0.493361	0.792478	0.641355	0.502392	0.537781	0.212125	-0.0658601	-0.401421	-0.0694768	1	1	1	1
AT1G26180	3.62956	3.93858	4.91532	4.42454	3.39674	4.18281	4.36351	2.82134	4.27352	0.204678	-0.800906	-0.0501036	0.147815	0.801227	0.0736226	0.966004	0.876115
AT1G26210	0.831853	0.833604	0.634798	0.64704	0.547389	0.334514	0.768453	0.319112	0.693998	-1.31426	-0.992233	0.101079	-0.117404	1	1	1	1
AT1G26220	0.0439784	0.46659	0.0520183	0	1.16277	0	0	1.46975	0	65535	4.8204	0	65535	1	1	1	1
AT1G26250	101.128	262.925	116.443	150.601	84.1241	126.089	298.066	147.657	162.251	0.318254	0.342625	0.107493	0.18098	0.239005	0.161698	0.808536	0.635804
AT1G26260	11.0157	10.6095	9.34485	8.3771	10.7139	9.89012	11.9606	8.0396	9.25619	-0.155499	-0.217048	0.143968	0.172934	0.790598	0.749805	0.831352	0.749994
AT1G26290	13.4907	9.16866	8.76893	8.89927	15.8827	8.81928	8.82583	10.419	12.6997	-0.613237	0.24874	0.51303	-0.0549789	0.607701	0.90009	0.680685	0.981594
AT1G26320	0	0	0	0	0	0	0	0	0	0	0	0	0	1	1	1	1
AT1G26330	0.299462	0.374129	0.221397	0.23617	0.36296	0.284249	0.213531	0.548364	0.346519	-0.0752194	1.3085	0.553111	-0.809089	1	1	1	1
AT1G26340	79.3713	94.1983	93.1072	92.5149	80.4639	84.966	97.8179	98.4447	98.3243	0.0982693	0.0804209	0.0878622	0.0543975	0.844713	0.877295	0.862266	0.92647
AT1G26430	0	0	0	44.7665	0	0	39.8041	0	0	0	0	65535	65535	1	1	1	1
AT1G26460	11.1252	11.9026	10.362	11.3259	12.4228	13.0484	11.2578	14.9277	10.2285	0.230046	0.526682	-0.14704	-0.0803435	0.535803	0.0282427	0.762982	0.898103
AT1G26470	169.226	185.18	184.067	207.511	191.448	188.635	201.803	168.941	184.675	0.156651	-0.123712	-0.168202	0.12402	0.676718	0.767196	0.640853	0.766615
AT1G26490	0	0	0	0	0	0	0	0	0	0	0	0	0	1	1	1	1
AT1G26500	0.265441	0.55171	0.183531	0.233355	0.354365	0.399611	0.275656	0.215791	0.324801	0.590207	0.23361	0.477032	-1.00104	1	1	1	1
AT1G26530	1.91922	2.22691	2.33631	2.64309	2.3944	3.15123	2.58103	1.67633	2.37569	0.7154	-0.478924	-0.153882	0.212901	0.588206	1	0.927659	0.883491
AT1G26550	310.946	332.096	289.136	329.406	302.902	321.116	315.895	278.551	309.482	0.0464339	-0.0538064	-0.0900116	-0.0721509	0.935869	0.92277	0.851139	0.888392
AT1G26558	0	0.0248336	0	0	0	0.120697	0	0	0	65535	0	0	65535	1	1	1	1
AT1G26560	0.834238	0.579432	1.2438	1.78565	1.01256	0.926317	0.777208	0.792064	1.47896	0.151046	-0.651066	-0.271867	0.42366	1	1	1	1
AT1G26570	0.942809	0.987196	0.65566	0.804859	0.556862	1.23151	0.788278	1.66033	0.844707	0.385391	1.34045	0.0697151	-0.324633	1	1	1	1
AT1G26580	12.1773	14.9416	13.9379	13.6257	13.5485	14.2415	14.2154	15.5874	15.081	0.225905	0.161372	0.146405	-0.0718798	0.501957	0.681435	0.724171	0.894792
AT1G26590	0.038045	0	0.231929	0.294697	0.0401222	0.488515	0.291162	0.951249	0.081779	3.68262	2.03614	-1.84943	65535	1	1	1	1
AT1G26600	0	0	0	0	0	0	0	0	0	0	0	0	0	1	1	1	1
AT1G26610	0.125625	0.272271	0.300489	0.193468	0.135108	0.278122	0.174673	0.574078	0.248808	1.1466	0.933934	0.362936	-0.640384	1	1	1	1
AT1G26630	1891.93	1922.2	1953.94	1862.91	1826.02	1919.86	1883.48	1916.44	1901.02	0.0211435	-0.0279564	0.0292198	-0.0293563	0.976955	0.969541	0.966346	0.966474
AT1G26650	18.5731	14.72	17.7227	16.0342	20.448	18.1967	15.6687	17.4752	16.8428	-0.0295401	-0.0202865	0.0709742	0.0901072	0.96686	0.978855	0.910086	0.880122
AT1G26660	17.8879	17.7406	17.3137	19.0251	19.2463	16.957	20.0079	24.7054	21.0168	-0.0770986	0.51291	0.143637	0.173516	0.922473	0.10645	0.815583	0.760015
AT1G26665	53.061	62.617	46.798	50.0129	64.6931	47.2171	70.7202	45.5843	51.9821	-0.168343	-0.0379113	0.0557139	0.175566	0.693355	0.956322	0.928864	0.647263
AT1G26670	57.8694	51.6554	51.4839	55.2573	56.2132	51.346	45.9764	47.5604	48.146	-0.172549	-0.11436	-0.198749	-0.168025	0.645435	0.811523	0.574206	0.670841
AT1G26680	3.06701	1.98723	2.3436	2.61028	3.20903	3.1479	1.72233	2.51291	2.16166	0.0375537	0.100633	-0.272063	-0.206398	0.967764	0.909335	0.635016	0.78434
AT1G26700	1.90748	1.46592	2.10579	1.5262	1.4337	2.81942	1.838	2.03768	1.52911	0.563728	-0.0474395	0.00275025	0.326333	0.30426	0.972021	1	0.714868
AT1G26730	4.81866	0.912589	5.6925	2.03801	0.854207	6.43224	1.08211	5.34333	2.41896	0.416687	-0.0913227	0.247227	0.245804	0.258872	0.905872	0.743734	1
AT1G26750	48.7755	43.1933	41.3713	44.9388	39.6624	43.1667	38.8273	56.0297	38.767	-0.176239	0.437562	-0.213132	-0.153735	0.689334	0.128473	0.604677	0.759058
AT1G26762	1.42475	0.93761	2.79329	2.74826	1.85174	2.28795	1.16445	1.26479	1.61538	0.683343	-1.14307	-0.766647	0.312584	1	1	0.578743	1
AT1G26770	0.528176	0.755767	0.619497	0.960005	0.620636	1.124	0.958326	0.431149	0.849891	1.08956	-0.522909	-0.175765	0.342575	1	1	1	1
AT1G26773	0	0	0	0	0	0	0	0	0	0	0	0	0	1	1	1	1
AT1G26780	0	0	0	0	0	0	0	0	0	0	0	0	0	1	1	1	1
AT1G26795	0	0	0	0	0	0	0	0	0	0	0	0	0	1	1	1	1
AT1G26796	0	0	0	0	0	0	0	0	0	0	0	0	0	1	1	1	1
AT1G26797	0	0	0	0	0	0	0	0	0	0	0	0	0	1	1	1	1
AT1G26798	0	0	0	0	0	0	0	0	0	0	0	0	0	1	1	1	1
AT1G26799	0	0	0	0	0	0	0	0	0	0	0	0	0	1	1	1	1
AT1G26830	7.98564	8.66134	7.56802	8.96119	8.9187	8.50386	8.77692	10.3124	8.21019	0.0907098	0.446397	-0.126274	0.0191238	0.878864	0.0933282	0.806218	0.981598
AT1G26840	6.88483	8.05005	7.28471	6.87014	6.61051	8.48441	8.22558	6.23175	7.69603	0.301393	-0.225236	0.163774	0.0311192	0.593211	0.746137	0.826272	0.977327
AT1G26870	0.096535	0.529375	0.145664	0.248743	0.176091	0.238095	0.397714	0.170142	0.229651	1.30242	0.224098	-0.115211	-0.412559	1	1	1	1
AT1G26890	0.75099	0.645868	0.491552	0.488653	0.50456	0.591357	0.673714	0.59484	0.851607	-0.344763	0.275158	0.801378	0.0608964	1	1	1	1
AT1G26910	52.4695	48.1727	54.6136	50.2289	47.6356	44.8428	52.9336	60.9911	55.6873	-0.226601	0.15934	0.14883	0.135967	0.528182	0.699002	0.725435	0.757689
AT1G26911	11.3221	12.4049	13.5768	8.11828	14.7723	11.5199	11.8445	6.88219	13.383	0.0249969	-0.980208	0.721156	-0.0666999	0.987665	0.500447	0.600706	0.983612
AT1G26916	0	15.8657	77.4892	140.426	60.88	31.9667	0	31.8832	28.5418	65535	-1.2812	-2.29866	65535	1	1	1	1
AT1G26920	29.1936	36.1716	46.7259	38.8946	40.6027	34.8115	38.8978	41.425	40.2025	0.253909	-0.173721	0.0477165	0.104828	0.470066	0.669689	0.942024	0.841628
AT1G26940	26.9165	29.4937	30.743	29.5423	27.6925	27.9828	34.9667	32.0468	29.225	0.0560502	0.0599235	-0.015581	0.245576	0.936503	0.928885	0.984837	0.500535
AT1G26945	26.383	19.3464	20.7326	17.113	18.9621	22.2945	27.044	17.1214	24.5181	-0.242918	-0.276097	0.518752	0.483243	0.621837	0.597676	0.139494	0.151645
AT1G26960	18.1776	18.0467	18.5573	18.304	22.1172	18.0229	16.6616	21.4506	16.2386	-0.0123284	0.209028	-0.172727	-0.115203	0.987609	0.605288	0.711716	0.837298
AT1G26970	4.30842	3.71348	4.17137	4.86905	3.63383	3.4576	3.76867	3.32141	4.61276	-0.317386	-0.328723	-0.0780109	0.0212831	0.600706	0.581303	0.93481	0.987329
AT1G26975	0	0	0	0	0	0	0	0	0	0	0	0	0	1	1	1	1
AT1G26976	0	0	0	0	0	0	0	0	1.3476	0	0	65535	0	1	1	1	1
AT1G26985	0	0	0	0	0	0	0	0	0	0	0	0	0	1	1	1	1
AT1G27000	100.919	98.5203	96.4526	93.2684	100.779	101.989	95.8478	92.0687	85.8305	0.0152151	-0.0671099	-0.119899	-0.0396759	0.982743	0.897423	0.778122	0.94718
AT1G27020	4.76269	13.5483	6.49506	6.50408	4.96041	6.04069	20.7345	8.69888	9.12429	0.342936	0.421487	0.488368	0.613917	0.552913	0.311486	0.205029	0.0100005
AT1G27030	325.025	264.747	294.55	237.538	353.758	336.961	296.124	266.561	254.332	0.0520305	-0.144046	0.0985517	0.161588	0.926359	0.701666	0.829529	0.6503
AT1G27045	0	0	0	0.0327622	0.0789933	0.161822	0.0524492	0.0388511	0	65535	65535	65535	65535	1	1	1	1
AT1G27050	25.5404	34.1065	31.9421	34.5479	22.8442	31.4193	31.3832	30.286	35.8026	0.298873	-0.0768055	0.0514655	-0.120058	0.469501	0.911239	0.945894	0.843874
AT1G27060	1.74636	1.62903	1.6483	1.32777	1.4798	1.40873	1.73833	0.578699	1.4278	-0.309956	-1.5101	0.104795	0.0936894	1	1	1	1
AT1G27080	0	0	0	0	0	0	0	0	0	0	0	0	0	1	1	1	1
AT1G27120	0.854294	0.688458	0.396879	0.797224	0.623619	0.634799	0.386987	0.391355	0.604648	-0.428434	-0.0202187	-0.398889	-0.831082	1	1	1	1
AT1G27130	255.18	253.819	249.087	227.576	215.396	271.543	249.665	247.391	254.04	0.0896667	-0.00985296	0.15871	-0.0238028	0.846284	0.987953	0.661567	0.969384
AT1G27135	0	0	0	0	0	0	0	0	0	0	0	0	0	1	1	1	1
AT1G27140	58.5341	62.8126	63.6234	48.6517	58.497	60.4146	70.8963	56.2445	63.144	0.0456204	-0.177843	0.376156	0.174656	0.949166	0.697755	0.215219	0.686951
AT1G27150	9.37369	13.9734	9.90898	13.3138	11.748	11.4455	13.59	10.4907	13.2627	0.288092	0.0823072	-0.00555185	-0.0401415	0.449114	0.906097	0.994644	0.956506
AT1G27160	0	0.389749	0.130053	0	0.233339	0.250731	0	0	0.149779	65535	65535	65535	65535	1	1	1	1
AT1G27170	1.26353	1.22152	1.27237	1.35046	1.063	1.27139	1.17708	1.31175	1.10029	0.00893965	0.0439674	-0.295573	-0.0534679	1	1	1	1
AT1G27180	1.39562	1.18768	0.883065	1.109	1.26663	1.40266	0.997988	1.05311	0.9757	0.00726141	0.254059	-0.184744	-0.251047	1	1	1	1
AT1G27220	0	0	0	0	0	0	0	0	0	0	0	0	0	1	1	1	1
AT1G27240	0	0	0.0887567	0.293863	0.0987965	0	0	0	0	0	65535	65535	0	1	1	1	1
AT1G27250	0	0	0	0	0	0	0	0	0	0	0	0	0	1	1	1	1
AT1G27260	0	0	0	0	0	0	0	0	0	0	0	0	0	1	1	1	1
AT1G27270	0	0	0	0	0	0	0	0	0	0	0	0	0	1	1	1	1
AT1G27280	0	0	0	0	0	0	0	0	0	0	0	0	0	1	1	1	1
AT1G27285	0.117109	0.1148	0.0374976	0.0990796	0.0657579	0.13939	0.043727	0.177078	0.0918266	0.251275	2.23951	-0.109676	-1.39253	1	1	1	1
AT1G27290	78.8983	98.1308	95.0502	71.6202	81.2874	103.303	107.507	81.0857	121.142	0.388814	-0.229242	0.758255	0.131651	0.0927284	0.449562	0.001081	0.744749
AT1G27300	49.3986	51.2721	58.1717	63.1388	50.7662	55.638	59.1939	63.8042	65.5091	0.1716	0.133334	0.0531695	0.207275	0.908391	0.930695	0.97263	0.867789
AT1G27320	17.4387	16.244	14.5374	15.0643	19.1452	16.8566	15.2944	16.5301	16.6886	-0.0489814	0.185319	0.147729	-0.0869047	0.93492	0.610453	0.706539	0.863764
AT1G27330	791.644	930.625	833.131	739.506	833.082	902.221	976.122	756.245	862.043	0.188629	-0.139691	0.221198	0.0688612	0.564595	0.714342	0.458119	0.892529
AT1G27340	18.1878	16.8663	18.054	16.5394	20.7656	17.024	18.1644	19.3366	16.6448	-0.0954028	0.0990142	0.00916272	0.106969	0.860432	0.850418	0.99039	0.835864
AT1G27360	3.88649	4.7718	3.43233	5.38466	3.88272	4.34879	4.48888	4.50385	4.68221	0.162147	0.391973	-0.201667	-0.0881773	0.85409	0.505865	0.786015	0.930887
AT1G27400	451.634	397.022	468.022	511.783	414.421	458.571	484.812	482.469	504.446	0.021991	0.0438612	-0.020834	0.288206	0.97279	0.939224	0.974389	0.270867
AT1G27410	1.2253	1.47935	1.24769	1.08759	0.728399	1.43679	1.32115	1.13239	1.64999	0.229713	-0.139878	0.601322	-0.163171	1	1	1	1
AT1G27420	4.33345	3.20572	3.61822	3.96359	3.74347	4.6647	4.0644	4.11088	5.07949	0.106268	0.184168	0.357879	0.342393	0.929389	0.866979	0.634373	0.68813
AT1G27450	330.288	344.04	332.707	315.197	314.98	320.722	349.483	304.855	326.415	-0.0424023	-0.126131	0.0504545	0.0226462	0.942674	0.749769	0.9266	0.971307
AT1G27460	1.19176	1.3075	0.974756	1.12693	0.961727	0.982299	1.27376	1.50714	1.09674	-0.278864	0.628699	-0.0391834	-0.0377187	1	1	1	1
AT1G27480	0.0885569	0.135864	0	0.0386242	0	0	0.0360363	0	0.0553119	65535	0	0.518087	-1.91464	1	1	1	1
AT1G27520	10.3232	11.6828	10.7066	9.20244	12.7898	10.3573	11.6641	8.48934	11.6359	0.00474905	-0.334771	0.338496	-0.00230904	0.994965	0.298704	0.296064	0.996618
AT1G27565	0	0	0	0	0	0.154756	0.104002	0	0	65535	0	0	65535	1	1	1	1
AT1G27570	0	0	0	0	0	0	0	0	0	0	0	0	0	1	1	1	1
AT1G27590	1.18079	1.46876	0.930485	1.57828	1.62743	1.0036	2.16135	1.10915	1.42078	-0.234565	0.253397	-0.151672	0.557328	1	1	1	0.424786
AT1G27595	3.85031	3.54157	3.82507	3.55837	3.09437	3.52137	3.16534	3.87463	2.94627	-0.12884	0.018571	-0.272323	-0.162026	0.893978	0.986825	0.748481	0.851783
AT1G27620	3.73759	4.7528	5.13925	3.34929	3.82247	4.17843	4.36087	4.76316	4.01966	0.160851	-0.10964	0.263216	-0.12416	0.866903	0.911252	0.738786	0.897617
AT1G27630	13.0335	22.7682	14.7706	18.5406	16.339	15.0377	19.1207	17.5468	17.3547	0.206359	0.248478	-0.0953605	-0.251881	0.638326	0.508785	0.865407	0.473555
AT1G27650	88.0959	96.0807	89.1951	84.4743	86.1124	85.7986	92.3745	100.772	95.4996	-0.0381215	0.176061	0.176982	-0.0567522	0.949635	0.614948	0.618623	0.91787
AT1G27660	3.24112	3.544	3.704	2.26186	2.56037	2.86044	2.5915	3.09279	3.41212	-0.180259	-0.260176	0.593155	-0.45159	0.819606	0.681055	0.189953	0.383552
AT1G27671	0	0	0	0	0	0	0	0	0	0	0	0	0	1	1	1	1
AT1G27680	2.24107	2.38283	1.91255	1.60949	2.65028	1.62642	2.2056	1.85828	1.8302	-0.462488	-0.0415309	0.185398	-0.111504	0.466277	1	1	0.918702
AT1G27690	4.11182	3.80878	3.26803	4.63427	3.88852	2.97753	2.96277	3.6441	3.89204	-0.46566	0.157141	-0.251814	-0.362384	0.401042	0.865287	0.714445	0.571335
AT1G27695	231.202	298.805	251.648	216.277	250.864	255.787	321.739	195.748	284.533	0.14579	-0.362409	0.395713	0.106686	0.731406	0.339878	0.110297	0.829467
AT1G27710	0.138795	0.184282	0.112629	0.176718	0	0.316394	0	0.211737	0.149895	1.18876	0.910694	-0.237493	65535	1	1	1	1
AT1G27740	21.6237	14.9904	19.2331	18.5982	16.7402	16.9752	18.2477	19.4879	16.914	-0.349187	0.018989	-0.136944	0.28367	0.280948	0.980535	0.801703	0.462606
AT1G27750	2.36192	2.08042	2.03352	2.3057	2.41948	1.83996	2.27753	1.92029	2.33938	-0.360283	-0.0826579	0.0209239	0.130595	0.49232	1	0.98391	0.8708
AT1G27752	3.60469	3.61811	3.35054	2.94494	3.69134	3.27453	3.36587	2.82019	3.4655	-0.138585	-0.248603	0.234826	-0.104257	0.840762	0.648307	0.66458	0.887814
AT1G27760	36.0711	30.3961	39.7085	39.4589	31.1726	37.7924	28.7101	43.7039	32.6606	0.0672553	0.138313	-0.272798	-0.0823277	0.904075	0.732733	0.340516	0.8716
AT1G27780	0	0	0	0	0	0	0	0	0	0	0	0	0	1	1	1	1
AT1G27790	0	0	0	0	0	0	0	0	0	0	0	0	0	1	1	1	1
AT1G27800	0	0	0	0	0	0	0	0	0	0	0	0	0	1	1	1	1
AT1G27820	0.0629271	0	0	0	0	0	0.291744	0	0.0450522	65535	0	65535	65535	1	1	1	1
AT1G27850	5.74826	5.11217	4.93258	5.19305	5.5249	5.17182	4.9655	4.90165	4.87189	-0.152454	-0.00907589	-0.0921001	-0.0419955	0.751586	0.991883	0.876425	0.953312
AT1G27880	0.753036	0.795791	0.62713	0.964677	0.819051	1.10642	0.984119	0.660864	1.09556	0.555103	0.0755904	0.183544	0.306444	1	1	1	1
AT1G27920	8.6446	9.1913	9.33718	9.4644	8.47967	8.57383	11.6693	8.25972	10.2261	-0.0118587	-0.176894	0.111674	0.344382	0.989134	0.802114	0.870719	0.40883
AT1G27950	73.5638	47.7522	71.4004	71.9929	57.6694	60.9592	61.599	81.0604	62.481	-0.271151	0.183066	-0.204437	0.36734	0.359264	0.61022	0.581854	0.169054
AT1G27970	386.139	396.692	379.638	388.892	399.191	372.008	346.282	401.161	347.571	-0.0537869	0.0795575	-0.162063	-0.196071	0.920978	0.871421	0.647853	0.53536
AT1G27980	14.767	16.3979	13.7072	15.4586	17.4947	14.9355	17.9978	13.0162	14.7307	0.0163646	-0.0746314	-0.0695893	0.134306	0.982353	0.903371	0.908432	0.770338
AT1G28002	0	0	0	0	0	0	0.157507	0	0	0	0	0	65535	1	1	1	1
AT1G28007	0	0	0	0	0	0	0	0	0	0	0	0	0	1	1	1	1
AT1G28010	0.0744671	0.210635	0.0794597	0.11684	0.0260016	0.103925	0.198404	0.189996	0.124224	0.480866	1.25767	0.0884165	-0.0863027	1	1	1	1
AT1G28030	0	0	0	0	0	0	0	0	0	0	0	0	0	1	1	1	1
AT1G28060	12.8554	13.5373	14.6273	15.7168	12.9604	11.2348	16.7877	14.429	14.6966	-0.194396	-0.0196975	-0.096829	0.310472	0.626338	0.978516	0.856877	0.301572
AT1G28070	23.24	22.1797	24.9941	23.6493	24.5815	24.5133	26.2885	24.332	23.7322	0.0769524	-0.0387341	0.00505113	0.245191	0.912316	0.961848	0.994727	0.583085
AT1G28080	0.088897	0.253311	0.240759	0.0731128	0.126257	0.131064	0.0659517	0.172652	0.164251	0.560063	-0.47972	1.1677	-1.94143	1	1	1	1
AT1G28090	5.51251	6.05312	5.02822	6.3038	6.58404	5.92596	7.23809	5.93341	6.10833	0.104338	0.238812	-0.0454452	0.25793	0.898685	0.735186	0.959791	0.605114
AT1G28100	5.53411	9.85904	6.49002	9.67092	7.39588	5.23833	10.7039	8.1941	6.10262	-0.0792445	0.336364	-0.664223	0.118616	0.9655	0.694974	0.377832	0.911199
AT1G28130	67.7404	89.6332	84.0864	94.7493	128.375	57.1794	79.5819	85.0216	92.6556	-0.244522	0.0159564	-0.0322365	-0.171593	0.403852	0.979976	0.958221	0.616529
AT1G28135	0	0	0.323514	0	0.251452	0	0	0.30485	0.265844	0	-0.0857284	65535	0	1	1	1	1
AT1G28160	0	0.0647803	0.118894	0	0	0.0652607	0	0	0	65535	65535	0	65535	1	1	1	1
AT1G28170	0.13334	0.965492	0.195245	0.0469976	0.0910603	0.0435383	0.239133	0.0969585	0.147695	-1.61475	-1.00985	1.65196	-2.01345	1	1	1	1
AT1G28210	1.45048	2.1686	1.93386	2.63114	1.78185	1.92778	2.04562	1.85661	2.38718	0.410407	-0.0588118	-0.140383	-0.0842241	1	1	0.899903	0.952175
AT1G28250	55.1544	52.1886	49.1875	53.1299	56.2793	60.5059	53.82	48.5225	54.0696	0.133599	-0.0196364	0.0252933	0.044408	0.763966	0.977824	0.970323	0.944762
AT1G28270	0	0	0	0	0	0.0767651	0	0	0	65535	0	0	0	1	1	1	1
AT1G28281	0	1.20659	0	0	0	5.72137	0	0	0	65535	0	0	65535	0.056561	1	1	1
AT1G28304	0	0	0	0	0	0	0	0	0	0	0	0	0	1	1	1	1
AT1G28307	0	0	0	0	0	0	0	0	0	0	0	0	0	1	1	1	1
AT1G28323	0	0	0	0	0	0	0	0	0	0	0	0	0	1	1	1	1
AT1G28327	0	0	0	0	0	0	0	0	0.0309232	0	0	65535	0	1	1	1	1
AT1G28335	0	0	0	0	0	0	0	0	0	0	0	0	0	1	1	1	1
AT1G28340	20.7083	17.3958	18.8288	16.9324	21.1705	22.032	17.1153	25.4556	16.8933	0.0893883	0.435038	-0.00333784	-0.0234586	0.861501	0.080783	0.995583	0.974136
AT1G28350	7.67913	7.38067	7.66473	7.29336	7.45285	8.025	6.57421	6.38986	5.62467	0.0635594	-0.262449	-0.374815	-0.166935	0.929613	0.531994	0.294495	0.749915
AT1G28360	2.2191	1.17548	1.64714	1.90753	2.344	1.46711	2.17071	1.93442	3.20242	-0.597	0.231939	0.747451	0.884921	1	1	1	1
AT1G28375	0.178146	0	0	0.213539	0	0	0	0	0	65535	0	65535	0	1	1	1	1
AT1G28380	26.612	8.40045	13.1428	9.07316	9.83856	37.0491	8.64315	11.053	9.0386	0.477365	-0.249838	-0.00550437	0.0410913	0.0434682	0.631696	0.994982	0.964366
AT1G28420	2.65489	3.10996	2.68017	2.59528	2.97492	2.59816	2.88786	2.84807	3.15024	-0.0311584	0.0876603	0.279571	-0.106895	0.971864	0.898357	0.473116	0.86146
AT1G28440	4.77653	6.8685	3.65531	5.45818	5.59344	5.14101	6.09234	4.21698	4.30212	0.106091	0.206215	-0.34337	-0.172997	0.870924	0.695582	0.354022	0.716782
AT1G28447	0.355654	0	0.336957	0	0.596588	0	0.530945	0	0.330276	65535	65535	65535	65535	1	1	1	1
AT1G28450	0.129212	0.195069	0.357273	0	0	0.0982576	0	0	0.120117	-0.395104	65535	65535	65535	1	1	1	1
AT1G28455	0	0	0	0	0	0	0	0	0	0	0	0	0	1	1	1	1
AT1G28460	0	0	0	0	0	0	0	0	0.0851031	0	0	65535	0	1	1	1	1
AT1G28465	0	0	0	0	0	0	0	0	0	0	0	0	0	1	1	1	1
AT1G28470	10.6941	10.1749	12.6507	8.25875	11.1486	10.0751	11.01	10.5016	11.7025	-0.0860252	-0.268602	0.502823	0.113805	0.907599	0.516003	0.108692	0.86155
AT1G28490	37.3314	37.9408	44.365	37.1068	40.0544	42.1938	36.3328	42.9314	39.8278	0.176641	-0.0473887	0.102093	-0.0624762	0.664733	0.943144	0.847307	0.918973
AT1G28500	0	0	0	0	0	0	0	0	0	0	0	0	0	1	1	1	1
AT1G28510	19.3579	18.5327	18.8236	22.2608	16.8357	17.3351	18.2862	22.4791	16.0103	-0.159223	0.256046	-0.4755	-0.0193242	0.759584	0.515438	0.106179	0.980981
AT1G28520	8.99375	8.60282	10.0509	8.60322	10.4072	9.61078	8.78814	9.90837	9.33777	0.0957302	-0.0206119	0.118203	0.0307476	0.871442	0.978951	0.828586	0.969213
AT1G28540	64.3227	88.752	85.2561	89.2355	70.7482	76.023	81.8741	87.0061	90.0128	0.241107	0.0293146	0.0125122	-0.116373	0.517398	0.96831	0.986064	0.817961
AT1G28680	67.8429	54.6918	73.6721	65.4798	69.2092	60.8517	67.6226	72.0337	70.9336	-0.156901	-0.0324464	0.115419	0.306179	0.681092	0.958768	0.789851	0.243122
AT1G28720	0	52.6957	43.0121	0	0	0	0	0	0	0	65535	0	65535	1	1	1	1
AT1G28730	0	0	0	0	0	0	0	0	0	0	0	0	0	1	1	1	1
AT1G28740	0	0	0	0	0	0	0	0	0	0	0	0	0	1	1	1	1
AT1G28750	0	0	0	0	0	0	0	0	0	0	0	0	0	1	1	1	1
AT1G28770	0	0	0	0	0	0	0	0	0	0	0	0	0	1	1	1	1
AT1G28780	0	0	0	0	0	0	0	0	0	0	0	0	0	1	1	1	1
AT1G28790	0	0	0	0	0	0	0	0	0	0	0	0	0	1	1	1	1
AT1G28800	0	0	0	0	0	0	0	0	0	0	0	0	0	1	1	1	1
AT1G28810	0	0	0	0	0	0	0	0	0	0	0	0	0	1	1	1	1
AT1G28815	29.9274	37.8452	37.4631	38.1946	37.7037	35.1206	40.3169	29.1365	36.7689	0.23085	-0.362646	-0.0548838	0.0912772	0.681699	0.391496	0.948764	0.905872
AT1G28820	0	0	0	0	0	0	0	0	0	0	0	0	0	1	1	1	1
AT1G28830	0	0	0	0	0	0	0	0	0	0	0	0	0	1	1	1	1
AT1G28840	0	0	0	0	0	0	0	0	0	0	0	0	0	1	1	1	1
AT1G28850	0	0	0	0	0	0	0	0	0	0	0	0	0	1	1	1	1
AT1G28860	0	0	0	0	0	0	0	0	0	0	0	0	0	1	1	1	1
AT1G28870	45.8114	0	109.183	40.075	96.6252	46.199	116.966	51.4419	44.8598	0.0121543	-1.08573	0.162724	65535	1	1	1	1
AT1G28880	0	0	0	0	0	0	0	0	0	0	0	0	0	1	1	1	1
AT1G28890	0	0	0	0	0	0	0	0	0	0	0	0	0	1	1	1	1
AT1G28900	0	0	0	0	0	0	0	0	0	0	0	0	0	1	1	1	1
AT1G28910	0	0	0	0	0	0	0	0	0	0	0	0	0	1	1	1	1
AT1G28920	0	0	0	0	0	0	0	0	0	0	0	0	0	1	1	1	1
AT1G28760	0.447126	0.402204	0.567274	0.592902	0.550929	0.438811	0.613646	0.729875	0.329214	-0.0270808	0.363603	-0.848768	0.609479	1	1	1	1
AT1G28930	0	0	0	0	0	0	0	0	0	0	0	0	0	1	1	1	1
AT1G28940	0	0	0	0	0	0	0	0	0	0	0	0	0	1	1	1	1
AT1G28950	0	0	0	0	0	0	0	0	0	0	0	0	0	1	1	1	1
AT1G28970	0	0	0	0	0	0	0	0	0	0	0	0	0	1	1	1	1
AT1G28980	0	0	0	0	0	0	0	0	0	0	0	0	0	1	1	1	1
AT1G28990	0	0	0	0	0	0	0	0	0	0	0	0	0	1	1	1	1
AT1G29000	13.3047	11.7516	14.0853	16.0767	15.0703	11.3904	21.8408	15.7213	15.1039	-0.224109	0.158534	-0.0900442	0.894168	0.746216	0.835112	0.916981	0.00288094
AT1G29010	0.0413675	0	0	0	0	0	0	0	0	65535	0	0	0	1	1	1	1
AT1G29040,AT1G29041	73.2967	77.9562	69.6716	71.431	77.8131	68.4842	73.802	75.0369	69.7991	-0.0979757	0.107029	-0.0333402	-0.0790036	0.931739	0.929463	0.980144	0.944515
AT1G29060	13.188	15.8208	13.1044	15.5638	13.6845	13.7146	16.8262	17.3232	18.7314	0.0564786	0.402659	0.267269	0.0888897	0.951824	0.33128	0.571515	0.909005
AT1G29070	46.7684	44.8134	42.6641	59.9544	40.6191	44.056	56.1308	53.6822	45.2829	-0.0861959	0.331423	-0.404899	0.324863	0.883991	0.27766	0.131463	0.262519
AT1G29075	0	0	0	0	0	0	0	0	0	0	0	0	0	1	1	1	1
AT1G29100	0	0	0	0	0	0.156155	0	0	0	65535	0	0	0	1	1	1	1
AT1G29110	0	0	0	0	0	0	0	0	0	0	0	0	0	1	1	1	1
AT1G29120	9.06098	9.25763	7.80116	8.07844	8.8618	8.219	7.15921	7.40829	7.26775	-0.140704	-0.0745478	-0.152567	-0.370842	0.806053	0.918973	0.785241	0.292793
AT1G29140	0	0	0	0	0	0	0	0	0	0	0	0	0	1	1	1	1
AT1G29150	157.398	137.801	139.725	138.295	158.906	150.122	143.848	166.285	147.555	-0.0682799	0.251063	0.0935032	0.0619543	0.896473	0.371956	0.840545	0.906891
AT1G29179,AT1G29180	0.413175	1.25729	1.07391	1.77598	1.57104	1.00724	1.44159	0.76167	1.71333	1.28557	-0.495636	-0.0518099	0.197339	1	1	1	0.885994
AT1G29200	1.293	1.12508	1.88479	1.66842	1.40171	1.35316	1.34062	1.56476	1.62865	0.065608	-0.268466	-0.0348044	0.252866	1	1	1	1
AT1G29230	0.587385	0.63339	0.838479	0.612999	0.920089	1.29694	0.766072	1.12911	1.3394	1.14274	0.429334	1.12763	0.274386	1	1	1	1
AT1G29260	44.6758	56.0165	49.2166	45.9637	51.7421	42.4874	53.3572	45.8011	57.1069	-0.07246	-0.103765	0.313169	-0.0701677	0.891158	0.823341	0.231741	0.895484
AT1G29265	0	0	0	0	0	0	0	0	0	0	0	0	0	1	1	1	1
AT1G29270	10.2373	7.70541	11.4701	10.3079	8.12088	8.88007	8.85302	16.9573	12.884	-0.205187	0.564034	0.321835	0.200298	0.824325	0.19301	0.622235	0.838767
AT1G29280	71.4376	115.79	94.1698	97.0005	82.843	83.861	120.344	82.7287	129.159	0.231316	-0.186877	0.413085	0.0556541	0.447506	0.591183	0.0668715	0.916569
AT1G29290	8.41419	5.95394	8.32503	8.44487	4.11934	12.9074	10.1405	7.96187	9.16382	0.617301	-0.0643477	0.117875	0.76821	0.247479	0.963827	0.923062	0.183378
AT1G29310	27.3705	28.9568	29.7028	27.4272	29.0521	29.747	27.7961	35.3613	28.0399	0.120125	0.251574	0.0318712	-0.0590201	0.789532	0.409518	0.961222	0.918662
AT1G29320	10.0734	11.8887	12.5276	9.89758	8.39392	11.4497	13.9122	12.2387	14.5131	0.18475	-0.0336581	0.552212	0.226756	0.888525	0.984568	0.560715	0.822751
AT1G29340	25.6457	14.1138	17.348	15.1079	14.4873	27.3686	12.7621	18.9486	15.375	0.0938044	0.127327	0.0252787	-0.145242	0.847816	0.774056	0.971749	0.743223
AT1G29355	0	0	0	0	0	0	0	0	0	0	0	0	0	1	1	1	1
AT1G29360	0	0	0	0	0	0	0	0	0	0	0	0	0	1	1	1	1
AT1G29380	6.56365	5.36215	7.36767	6.97826	5.46802	5.63634	5.95015	8.02995	7.10317	-0.219738	0.124183	0.0255949	0.150113	0.731022	0.865585	0.980651	0.846104
AT1G29418	682.723	774.773	821.004	735.618	742.76	757.295	925.461	735.059	830.816	0.149555	-0.159529	0.175573	0.256399	0.694363	0.698374	0.61524	0.368795
AT1G29465	32.5806	40.8169	33.8169	30.1668	39.4859	34.4424	44.0598	30.4587	36.8184	0.0801727	-0.150891	0.287463	0.110297	0.918764	0.807186	0.521273	0.861838
AT1G29475	0	0	0	0	0	0	0	0	0	0	0	0	0	1	1	1	1
AT1G29480	0	0	0	0	0	0	0	0	0	0	0	0	0	1	1	1	1
AT1G29490	0	0.0846507	0	0	0	0.309898	0	0	0	65535	0	0	65535	1	1	1	1
AT1G29500	1.10169	0.369085	0.422035	0.309867	0	0.835409	0.117696	0.48115	0.1454	-0.399167	0.189122	-1.09162	-1.64889	1	1	1	1
AT1G29510	1.16073	0	0.256338	0	0.328042	0.708446	0.528592	0.337085	0.24595	-0.712301	0.395067	65535	65535	1	1	1	1
AT1G29520	164.752	163.619	163.985	172.031	162.904	170.583	174.893	171.951	156.941	0.050178	0.0684358	-0.132446	0.0961369	0.931498	0.900213	0.740991	0.833058
AT1G29540	5.42616	5.95487	4.80086	7.62029	4.77105	7.13515	6.16843	4.69698	6.41457	0.395012	-0.0315597	-0.248492	0.0508339	0.574945	0.982334	0.7567	0.96916
AT1G29550,AT1G29560	6.89209	9.25802	7.26913	7.69335	7.58111	8.99906	10.2838	7.85401	7.10354	0.384832	0.111648	-0.115074	0.151597	0.503116	0.942674	0.909149	0.855028
AT1G29570	0	0	0	0	0	0	0	0	0	0	0	0	0	1	1	1	1
AT1G29580	0	0	0	0	0	0	0	0	0	0	0	0	0	1	1	1	1
AT1G29590	0.683	0.478866	0.514623	0.585531	0.288828	1.08036	0.48146	0.106365	0.732669	0.661549	-2.27449	0.323416	0.00779413	1	1	1	1
AT1G29600	0.545717	0.474245	0.529818	0.497566	1.38836	0.730639	0.238251	0.40981	0.285406	0.421005	-0.370543	-0.80187	-0.993152	1	1	1	1
AT1G29620	0	0	0	0	0	0	0	0	0	0	0	0	0	1	1	1	1
AT1G29630	4.17759	2.60279	3.25884	2.89903	2.9888	3.5223	2.98199	3.48188	2.80245	-0.246154	0.0955081	-0.0488803	0.196214	0.648858	0.912765	0.963565	0.791346
AT1G29650	0	0	0	0	0	0	0	0	0	0	0	0	0	1	1	1	1
AT1G29660	0.974189	1.07507	1.27813	1.33513	0.687684	1.17477	1.22981	1.3658	0.934308	0.270103	0.0957111	-0.515005	0.19401	1	1	1	1
AT1G29670	0.584819	0.796495	1.59383	1.02991	0.328637	1.17252	0.891601	1.77947	0.849456	1.00355	0.158955	-0.277912	0.162732	1	1	1	1
AT1G29710	0.718089	0.990363	0.473946	0.511693	0.840798	0.644531	0.601616	0.29865	0.679354	-0.155913	-0.666264	0.408884	-0.719113	1	1	1	1
AT1G29760	4.53833	5.24637	4.71374	4.9215	5.63304	4.76394	4.73016	4.47464	4.70239	0.0699947	-0.075101	-0.0657023	-0.149431	0.93624	0.931547	0.942564	0.826564
AT1G29770	2.59131	1.21564	1.2699	1.12575	1.52523	1.72841	1.4886	1.36395	0.831675	-0.58424	0.103079	-0.436791	0.292247	1	1	1	1
AT1G29780	0	0	0	0	0.274082	0	0	0	0	0	0	0	0	1	1	1	1
AT1G29790	17.7824	17.1894	18.8041	14.6709	21.9025	17.3971	17.0974	16.0571	17.2908	-0.0316018	-0.227836	0.237041	-0.00774367	0.965045	0.535437	0.51206	0.992251
AT1G29800	7.22138	8.53522	8.09351	9.32977	10.0057	9.04943	7.96644	7.50093	7.6204	0.325552	-0.109696	-0.291975	-0.0994928	0.515823	0.90918	0.613273	0.914964
AT1G29820	8.83577	9.7617	8.27501	9.30052	7.98959	7.45691	9.78683	7.61732	9.28657	-0.244776	-0.119478	-0.00216558	0.00370873	0.573509	0.844168	0.996094	0.996041
AT1G29830	0.554497	0.63214	0.495482	0.307565	0.552671	0.490631	0.675932	0.424497	0.397774	-0.176542	-0.223077	0.371058	0.0966356	1	1	1	1
AT1G29850	131.546	122.763	146.878	148.961	135.459	142.801	125.921	136.22	143.938	0.118435	-0.108673	-0.0494887	0.036636	0.783489	0.808847	0.93196	0.952628
AT1G29860	1.13282	0.753196	0.573182	0.363472	1.06249	0.608343	0.556859	0.465729	0.489159	-0.896964	-0.299503	0.428457	-0.435713	1	1	1	1
AT1G29890	10.6599	10.4924	10.7912	10.4057	12.4616	9.5243	9.87828	10.8418	10.5528	-0.162508	0.0067515	0.0202614	-0.0870157	0.737741	0.993466	0.980255	0.892464
AT1G29900	10.9918	10.1716	10.2088	10.3356	10.7135	10.1298	9.76927	15.0734	8.63288	-0.117823	0.562198	-0.259713	-0.0582302	0.798775	0.0100005	0.417924	0.923937
AT1G29930	1.64598	1.95542	1.96912	1.41057	2.42254	3.28375	3.00147	2.29925	2.22658	0.9964	0.223613	0.65855	0.618187	0.184567	1	1	0.469752
AT1G29950,AT1G29951,AT1G29952	50.4178	52.3315	49.7488	53.6644	56.5164	50.1871	58.777	57.221	53.5865	-0.00661607	0.201884	-0.00209527	0.167571	0.991981	0.543706	0.995908	0.643349
AT1G29960	5.73524	7.49632	8.04248	6.64414	8.78929	5.60543	8.3836	6.79862	6.96315	-0.0330299	-0.242399	0.0676584	0.161387	0.983384	0.740094	0.95306	0.849284
AT1G29962	0.162561	0	0	0.10284	0.385865	0	0	0.106082	0	65535	65535	65535	0	1	1	1	1
AT1G29990	249.053	223.258	256.535	245.513	244.444	234.319	245.439	239.373	238.405	-0.087978	-0.0998941	-0.0423844	0.136651	0.85032	0.822078	0.941855	0.724942
AT1G30010	0.316698	0.259537	0.527751	0.318468	0.385213	0.698627	0.283172	0.508824	0.369613	1.14142	-0.0526906	0.214866	0.125738	1	1	1	1
AT1G30030	0	0	0	0	0	0	0	0	0	0	0	0	0	1	1	1	1
AT1G30040	3.30515	2.36355	2.07222	2.22114	1.76657	2.88238	2.32535	1.77747	1.765	-0.197455	-0.22135	-0.331634	-0.0235061	0.834344	1	0.743452	0.988982
AT1G30050	2.84748	1.94671	2.92003	3.12788	2.66269	2.17757	2.11108	1.90913	3.32999	-0.38697	-0.613073	0.0903329	0.116948	0.594257	0.313375	0.935854	0.926056
AT1G30100	0	0	0.0174691	0.0200719	0.0388904	0	0	0	0	0	65535	65535	0	1	1	1	1
AT1G30110	31.1557	26.6879	26.2283	40.6775	30.7114	30.9884	30.2996	20.8619	39.3316	-0.00776916	-0.330253	-0.0485428	0.18311	0.991535	0.30101	0.939538	0.663782
AT1G30130	51.3505	56.4082	52.0066	53.5607	52.8077	46.845	48.6403	49.6219	58.0289	-0.132485	-0.0677177	0.115597	-0.213753	0.756884	0.90576	0.794024	0.515578
AT1G30135	13.7408	0.899071	8.57553	1.60055	0.179209	18.686	0.637089	7.83924	2.99732	0.443488	-0.129511	0.905106	-0.496939	0.364509	0.91182	0.459398	1
AT1G30140	0.903622	0.488598	0.769226	0.645946	1.6759	1.15119	1.38115	1.18132	0.84447	0.349332	0.618925	0.386633	1.49915	1	1	1	1
AT1G30150	0	0	0	0	0	0.017424	0	0	0	65535	0	0	0	1	1	1	1
AT1G30160	0.039965	0.103064	0.279254	0.208749	0.309315	0.144027	0.0463217	0.0303123	0.153333	1.84953	-3.2036	-0.445103	-1.15378	1	1	1	1
AT1G30180	0	0	0	0.0234162	0	0	0	0	0	0	0	65535	0	1	1	1	1
AT1G30190	0	0	0	0	0	0.152563	0	0	0	65535	0	0	0	1	1	1	1
AT1G30200	24.423	39.0844	30.269	38.5957	30.7453	23.9586	38.2331	24.3533	38.3485	-0.0277004	-0.313724	-0.00926763	-0.0317718	0.968616	0.270726	0.989769	0.962235
AT1G30230	1430.84	1360.47	1433.28	1443.55	1367.64	1353.18	1414.1	1480.61	1381.57	-0.0805113	0.0468714	-0.0633149	0.0557807	0.88397	0.942078	0.917663	0.928448
AT1G30260	19.5459	28.8806	31.5614	35.8482	26.1341	19.8306	24.8105	25.4321	30.4747	0.0208656	-0.311511	-0.234287	-0.219149	0.982506	0.414003	0.567859	0.637663
AT1G30270	35.2966	49.7581	47.1129	50.7752	39.1334	36.4734	47.9692	41.4666	51.6122	0.047314	-0.184172	0.0235885	-0.0528222	0.933764	0.585788	0.970588	0.92319
AT1G30282	7.11027e-06	0	2.98859e-05	0.136192	0	0.0377636	0	0	0	12.3748	65535	65535	0	1	1	1	1
AT1G30300	13.8017	13.5563	14.7664	14.8574	13.3471	14.4753	13.6605	13.8533	12.8013	0.068747	-0.0920915	-0.214892	0.0110476	0.922577	0.888535	0.626741	0.989468
AT1G30320	6.31003	8.37235	8.03511	8.00412	5.6743	4.50094	6.53943	7.55045	7.53319	-0.487421	-0.0897542	-0.0874824	-0.356467	0.239005	0.90249	0.908216	0.385703
AT1G30340	0	0	0	0	0	0	0	0	0	0	0	0	0	1	1	1	1
AT1G30360	91.1759	80.3957	94.1256	98.8473	82.4807	83.9948	79.4129	112.98	86.8111	-0.118353	0.263403	-0.187321	-0.0177458	0.777513	0.357057	0.579176	0.9774
AT1G30380	13.5564	12.0508	9.61949	12.1671	13.6693	11.9671	12.5735	6.36667	9.93246	-0.179899	-0.595422	-0.292766	0.0612574	0.804507	0.231741	0.625263	0.950318
AT1G30390	0	0	0	0	0	0	0	0	0	0	0	0	0	1	1	1	1
AT1G30400	8.27876	11.3643	9.74149	11.3133	8.62888	7.74119	9.42967	9.04167	10.8574	-0.0968599	-0.107553	-0.0593442	-0.269232	0.846963	0.819606	0.918945	0.36327
AT1G30410	0.430574	0.813012	0.535063	0.547442	0.51193	0.4662	0.914804	0.562639	0.758202	0.114688	0.0725009	0.469877	0.170186	1	1	1	1
AT1G30420	0.427037	0.405672	0.343965	0.358184	0.320419	0.438354	0.295957	0.217019	0.323666	0.0377351	-0.66444	-0.146195	-0.454927	1	1	1	1
AT1G30430	0	0	0	0	0	0	0	0	0	0	0	0	0	1	1	1	1
AT1G30440	8.49591	8.00837	6.9865	7.30071	9.16691	7.84699	7.12102	8.99533	7.21685	-0.11463	0.364607	-0.0166672	-0.169423	0.854275	0.317379	0.984816	0.748647
AT1G30450	5.47209	4.95051	4.68709	4.86443	5.39707	5.8802	4.55856	6.08165	4.4349	0.103774	0.375771	-0.133368	-0.119	0.860083	0.226939	0.810406	0.837532
AT1G30455	0	0	0.113192	0	0	0.120484	0	0	0.400963	65535	65535	65535	0	1	1	1	1
AT1G30470	23.4185	20.4005	23.1125	22.564	23.9219	21.2296	18.9666	23.1437	18.8266	-0.141572	0.00194445	-0.26125	-0.105144	0.727365	0.996011	0.380007	0.823726
AT1G30473	0.0700769	0	0	0.0251978	0	0.160814	0.0757157	0.0577379	0.0660087	1.19838	65535	1.38936	65535	1	1	1	1
AT1G30480	4.41946	5.15303	4.34256	4.91331	4.9467	4.45519	5.1724	6.25928	6.73403	0.0116186	0.527452	0.454775	0.00541045	0.994469	0.613588	0.652895	0.996291
AT1G30520	0.634774	0.467245	0.52926	0.619327	0.619052	0.480921	0.731003	0.476902	0.605389	-0.400442	-0.150284	-0.0328392	0.645699	1	1	1	1
AT1G30530	8.86026	6.38679	16.4222	13.4624	7.64394	9.14105	4.31436	20.0499	12.5094	0.0450104	0.287952	-0.105925	-0.565945	0.955033	0.399353	0.853882	0.117975
AT1G30560	0.0598283	0.0260873	0.106053	0.0654342	0.0468073	0.0525616	0.0707729	0.240123	0.0221869	-0.186819	1.17898	-1.56034	1.43985	1	1	1	1
AT1G30570	0.778057	0.870493	0.676729	0.779472	0.793157	0.833821	1.21446	0.654852	0.721133	0.099862	-0.0474082	-0.112232	0.480413	1	1	1	1
AT1G30610	1.22735	1.63497	1.37822	1.2277	1.42249	1.32042	1.83171	1.39052	1.61458	0.105443	0.0128162	0.395203	0.163922	1	1	1	1
AT1G30620	6.60841	4.95925	5.40134	4.72956	6.38352	8.07063	5.79936	4.87604	4.85648	0.288379	-0.147608	0.0382047	0.225774	0.476558	0.829529	0.9687	0.674809
AT1G30640	2.62966	2.27132	2.69089	1.85925	1.92534	2.77717	2.05913	2.20791	2.29127	0.0787371	-0.285403	0.30143	-0.141497	0.941629	0.673519	0.687594	0.88777
AT1G30650	4.50792	5.83077	4.34789	5.82474	6.19553	4.68836	4.50312	4.86918	5.1906	0.0566228	0.163361	-0.166292	-0.372762	0.950339	0.812438	0.784992	0.372805
AT1G30660	0.248511	0.525512	0.769233	0.537096	0.279172	0.353345	0.385513	0.139527	0.590826	0.507771	-2.46288	0.137551	-0.446946	1	1	1	1
AT1G30680	6.81437	7.07059	5.8652	6.28532	6.69885	5.63827	6.71415	7.35276	5.48769	-0.273327	0.326106	-0.195787	-0.0746246	0.502941	0.379543	0.691152	0.914543
AT1G30690	56.7741	48.793	41.9874	41.7943	53.1051	57.7268	51.2735	53.6684	44.6565	0.0240079	0.354114	0.0955636	0.0715391	0.971339	0.165236	0.844275	0.891659
AT1G30700	91.4794	46.9353	56.5301	84.2646	65.2446	82.3671	49.5443	55.5653	71.387	-0.151379	-0.0248346	-0.239265	0.0780431	0.683575	0.969955	0.406954	0.87741
AT1G30710	0.0282553	0.0237625	0.0195723	0	0	0	0	0	0	65535	65535	0	65535	1	1	1	1
AT1G30720	27.1574	17.022	21.9708	25.1415	11.1159	26.2162	13.5453	21.7668	21.5104	-0.0508862	-0.0134542	-0.225039	-0.329611	0.938016	0.987023	0.533934	0.329468
AT1G30730	31.1365	9.91438	23.2236	15.4941	5.76131	32.9686	8.04517	22.7419	16.8113	0.0824848	-0.0302421	0.117706	-0.301399	0.878978	0.967177	0.841312	0.481544
AT1G30740	0	0	0.0286268	0.0994671	0.0222502	0.0345992	0	0	0	65535	65535	65535	0	1	1	1	1
AT1G30757	17.2739	12.4673	11.5101	9.90184	9.3353	16.1474	12.7478	8.72321	13.4251	-0.0972915	-0.399968	0.439167	0.0320953	0.904466	0.466105	0.399688	0.978679
AT1G30760	5.75492	21.5313	13.6346	17.5033	7.0573	7.83209	24.4911	13.521	21.7147	0.444601	-0.0120664	0.311039	0.185822	0.233809	0.987318	0.310195	0.632854
AT1G30790	0	0	0	0	0	0	0	0	0	0	0	0	0	1	1	1	1
AT1G30795	0	0	0	0	0	0	0	0	0	0	0	0	0	1	1	1	1
AT1G30800	0.726484	0.271204	0.375222	0.345533	0.865101	1.02027	0.575864	0.758775	0.290742	0.489949	1.01593	-0.249085	1.08635	1	1	1	1
AT1G30825	8.75337	8.33857	10.6902	10.9242	8.85529	8.46819	9.22049	12.1097	7.98424	-0.0477848	0.179874	-0.452306	0.145043	0.960056	0.745297	0.221734	0.829421
AT1G30835	17.5707	19.6575	18.8381	17.8102	18.9198	16.4389	19.6601	18.3393	20.8136	-0.0960575	-0.0387164	0.224821	0.000191876	0.857449	0.954274	0.544189	0.999364
AT1G30840	12.8475	18.8489	11.6519	16.6935	15.0171	11.427	18.7681	11.9075	16.8357	-0.169036	0.0313037	0.0122307	-0.00619826	0.720384	0.968665	0.986464	0.993374
AT1G30845	30.6672	30.2664	32.7015	31.2159	29.9041	29.7891	36.175	27.9089	34.4504	-0.0419118	-0.228634	0.142237	0.25728	0.957272	0.578325	0.782469	0.500908
AT1G30850	4.32234	2.79548	3.32318	3.6987	3.37086	3.80438	2.81937	2.94504	2.29165	-0.184149	-0.174279	-0.690635	0.0122774	0.842119	0.868662	0.2557	0.993879
AT1G30870	136.429	132.507	132.382	141.632	113.172	114.65	142.991	152.186	125.718	-0.250911	0.201135	-0.171953	0.109862	0.388345	0.547545	0.627334	0.805323
AT1G30890	76.2679	66.7585	76.3654	73.0852	75.3587	71.3636	65.3811	77.3242	74.8606	-0.0958871	0.0180009	0.0346281	-0.0300791	0.84646	0.978855	0.957457	0.964608
AT1G30900	6.00844	6.85588	5.17029	6.8932	6.10591	6.19144	6.91274	4.46962	6.09611	0.0432854	-0.210092	-0.177285	0.0119152	0.962658	0.74587	0.759341	0.991399
AT1G30910	19.1886	18.5257	16.7404	18.4039	20.1819	18.6913	20.271	18.2576	20.2059	-0.0378815	0.125165	0.134768	0.12989	0.963112	0.837298	0.811523	0.817029
AT1G30950	0	0	0	0	0	0	0	0	0	0	0	0	0	1	1	1	1
AT1G30972	0	0	0	0	0	0	0	0	0	0	0	0	0	1	1	1	1
AT1G30974	0	0	0	0	0	0	0	0	0	0	0	0	0	1	1	1	1
AT1G30990	41.7952	40.3956	46.0479	49.6928	30.3241	41.5168	43.4027	45.532	32.8775	-0.00964254	-0.0162554	-0.595934	0.103587	0.995108	0.987706	0.143289	0.913016
AT1G31020	78.8938	80.7273	82.9736	83.959	78.4762	76.6721	76.9032	67.4178	79.6709	-0.0412108	-0.299522	-0.0756318	-0.070013	0.94688	0.277086	0.884543	0.89558
AT1G31070	34.1534	27.6332	34.9357	29.4921	36.8517	39.8921	27.6889	36.8542	32.212	0.224072	0.0771269	0.127271	0.0029057	0.480713	0.884451	0.766308	0.995653
AT1G31072	0	0	0	0	0	0	0	0	0	0	0	0	0	1	1	1	1
AT1G31080	0	0	0	0	0	0	0	0	0	0	0	0	0	1	1	1	1
AT1G31090	0	0	0	0	0	0	0	0	0	0	0	0	0	1	1	1	1
AT1G31110	0	0	0	0	0	0	0	0	0	0	0	0	0	1	1	1	1
AT1G31140	0.155792	0	0	0	0	0	0	0	0.144815	65535	0	65535	0	1	1	1	1
AT1G31150	2.4273	1.72024	2.30045	1.83637	2.64486	2.22183	2.36184	1.98014	1.78631	-0.127602	-0.216315	-0.0398778	0.457299	0.894751	0.789741	1	0.41942
AT1G31166	0	0	0	0	0	0	0	0	0	0	0	0	0	1	1	1	1
AT1G31170	43.7188	50.8905	51.02	49.6674	53.0107	51.2223	57.4858	35.5181	60.4712	0.22852	-0.522509	0.283949	0.175809	0.588984	0.112989	0.424312	0.699358
AT1G31173	0	0	0	0	0.0252801	0	0.00252176	0.0269176	0	0	65535	0	65535	1	1	1	1
AT1G31175	2.80517	2.93461	3.16452	3.44446	3.26026	3.20573	3.30452	3.60815	3.29746	0.192563	0.189271	-0.0629192	0.171271	0.7967	0.783661	0.948715	0.827592
AT1G31190	4.95601	6.18543	5.37433	4.57704	6.05489	5.08812	6.46128	3.69978	5.79574	0.0379543	-0.538645	0.34058	0.0629462	0.97667	0.446172	0.609799	0.957464
AT1G31220	5.21381	5.81329	5.8416	4.84906	6.20522	6.5655	6.63094	6.86578	6.0974	0.332567	0.233059	0.330487	0.189858	0.7777	0.85846	0.767552	0.870407
AT1G31258	490.601	415.744	549.762	489.224	444.093	517.166	562.59	427.29	385.43	0.0760772	-0.363592	-0.344024	0.436388	0.951844	0.641365	0.681386	0.526877
AT1G31270	0	0	0	0	0	0	0	0	0	0	0	0	0	1	1	1	1
AT1G31280	8.26665	7.41225	7.19337	6.78446	9.03932	7.31801	6.80603	7.43964	6.55914	-0.175851	0.0485642	-0.0487279	-0.123099	0.679892	0.945015	0.944709	0.809045
AT1G31290	0.0393391	0	0.0376751	0.0149222	0	0.0100255	0.0374672	0.0206257	0.00872918	-1.97229	-0.869169	-0.773542	65535	1	1	1	1
AT1G31300	31.4491	30.5518	31.6606	32.591	33.27	32.6949	28.2333	28.7845	28.1099	0.0560467	-0.137393	-0.213398	-0.11386	0.92425	0.753768	0.533677	0.810383
AT1G31320	15.0534	36.395	25.7694	24.7045	39.1992	13.6623	25.9256	21.17	21.3272	-0.139892	-0.283642	-0.212078	-0.489361	0.822337	0.432098	0.620635	0.0513158
AT1G31355	3.98914	3.24233	2.98412	3.74369	4.10444	4.02173	2.931	3.61283	3.81104	0.0117363	0.275825	0.025723	-0.145635	0.994644	0.76263	0.98279	0.900404
AT1G31360	2.3958	2.429	2.89354	2.18709	2.36936	2.97736	2.50066	2.04343	2.41733	0.313527	-0.501843	0.144399	0.0419457	0.623107	0.353913	0.882448	0.9734
AT1G31420	26.0028	19.5436	22.1127	19.661	25.694	24.3167	19.3395	22.8075	18.779	-0.0967185	0.0446358	-0.0662181	-0.0151489	0.838929	0.94012	0.906767	0.982715
AT1G31480	0.0597194	0.119432	0.085681	0.231674	0	0.177121	0.149134	0.038797	0.090169	1.56846	-1.14303	-1.36139	0.320423	1	1	1	1
AT1G31510	0	0	0	0	0	0	0	0	0	0	0	0	0	1	1	1	1
AT1G31580	0.253311	0.158285	0.450972	0	0.151343	0.362819	0.256582	0	0.41224	0.518343	65535	65535	0.696896	1	1	1	1
AT1G31620	0	0	0	0	0	0	0	0	0	0	0	0	0	1	1	1	1
AT1G31670	0.0559601	0.0534239	0.0157429	0.0934906	0.142384	0.0172825	0.0554372	0.106267	0.0779947	-1.69509	2.75491	-0.261445	0.0533698	1	1	1	1
AT1G31690	0	0	0	0	0	0	0	0.0190439	0	0	65535	0	0	1	1	1	1
AT1G31710	35.5493	60.6472	47.73	72.5382	39.1929	34.4825	64.2886	62.4035	62.2628	-0.0439589	0.386729	-0.220371	0.0841208	0.942864	0.095665	0.467599	0.862402
AT1G31720	4.41857	8.25474	6.54586	6.93294	6.94539	6.48432	8.36663	4.68495	7.05632	0.553375	-0.48255	0.025448	0.0194243	0.373858	0.45127	0.984773	0.98738
AT1G31730	10.8498	10.7636	10.7	11.8443	10.4137	11.2947	9.1806	12.3267	11.5173	0.0579753	0.204172	-0.0403879	-0.229497	0.92379	0.585788	0.950394	0.513833
AT1G31772	2.1816	3.80686	2.89414	1.47656	0.93563	1.44745	4.43981	1.05669	4.31016	-0.591871	-1.45358	1.5455	0.221896	1	1	1	1
AT1G31780	7.95181	9.57312	8.75269	8.47826	9.11006	8.44025	7.75557	10.6237	9.74736	0.0860018	0.279484	0.201244	-0.303756	0.89986	0.462606	0.671443	0.428887
AT1G31800	2.52976	1.98743	2.60297	2.68992	2.89892	2.59901	2.61924	1.57296	2.8819	0.0389648	-0.726679	0.0994607	0.398246	0.980876	0.389693	0.93584	0.681531
AT1G31840	0.200613	0.156447	0.153924	0.203874	0.219386	0.208245	0.218606	0.0969121	0.0635339	0.0538631	-0.667468	-1.68208	0.482665	1	1	1	1
AT1G31850	10.0388	11.9185	10.1146	11.286	13.2084	13.1414	9.6387	13.6134	10.1928	0.388533	0.428595	-0.146987	-0.306292	0.192207	0.504397	0.777866	0.38323
AT1G31870	8.2288	9.35168	7.68816	9.36037	8.4699	9.21127	9.6444	9.73555	8.83501	0.162718	0.340623	-0.0833334	0.0444651	0.767303	0.363144	0.903027	0.955277
AT1G31880	1.72417	2.1686	2.18698	2.6373	2.10938	2.04689	2.35827	1.19219	1.84424	0.247539	-0.875325	-0.516034	0.120968	1	0.17389	0.42082	0.919351
AT1G31885	5.34315	6.00774	3.73212	6.98719	5.90949	5.56405	5.83552	3.76078	4.51233	0.058445	0.0110368	-0.630839	-0.041961	0.962633	0.993729	0.199184	0.974102
AT1G31910	75.959	76.378	74.573	70.1906	76.0754	76.3746	68.0502	77.7599	73.5565	0.00787234	0.0603731	0.0675757	-0.166559	0.990519	0.909366	0.894362	0.635899
AT1G31900	15.0419	21.2211	20.8102	23.2837	10.8537	15.274	23.7189	24.0098	19.8765	0.0220914	0.206333	-0.22826	0.160537	0.994982	0.977077	0.97499	0.983864
AT1G31930	5.79533	6.98783	5.51083	5.89942	5.64617	5.54805	6.0612	5.63869	7.0982	-0.0629077	0.0330909	0.266878	-0.20524	0.92686	0.96572	0.462082	0.621069
AT1G31935	71.4917	100.045	81.0145	88.0585	68.8469	67.7317	97.0445	52.3918	93.9712	-0.0779434	-0.628839	0.0937575	-0.0439353	0.900812	0.00805476	0.862366	0.946976
AT1G31950	3.18721	3.54605	4.22023	3.92709	3.57563	3.62406	4.79471	3.16509	3.66829	0.185314	-0.415075	-0.0983503	0.435229	0.82181	0.429153	0.917802	0.347571
AT1G31970	45.6774	49.0798	49.1829	53.4	47.0916	45.9829	48.8375	48.224	51.0844	0.0096189	-0.0284058	-0.0639565	-0.00713837	0.989007	0.965402	0.904984	0.991603
AT1G31990	0.0553531	0.101056	0.112367	0.285489	0.0913725	0.129772	0.214127	0.0705894	0.175091	1.22924	-0.670691	-0.705332	1.08331	1	1	1	1
AT1G31993	0	0	0	0	0	0	0	0	0	0	0	0	0	1	1	1	1
AT1G32030	0	0	0	0	0	0	0	0	0	0	0	0	0	1	1	1	1
AT1G32040	0	0	0	0	0	0	0	0	0	0	0	0	0	1	1	1	1
AT1G32049	0	1.0942	0.691271	0	0	0.52272	0.97665	1.79834	0.426103	65535	1.37934	65535	-0.163963	1	1	1	1
AT1G32050	165.448	130.611	161.256	137.117	135.768	159.803	131.132	161.827	145.935	-0.0500875	0.00509524	0.0899179	0.00574508	0.926634	0.994174	0.846753	0.992815
AT1G32060	0.236714	0.144656	0.0766654	0.0270393	0.143738	0.0608236	0.126838	0.0836751	0	-1.96044	0.126223	65535	-0.189644	1	1	1	1
AT1G32120	14.3347	11.8299	16.6674	14.6332	14.2457	13.7635	13.537	16.0615	14.7072	-0.0586584	-0.0534192	0.00727428	0.194469	0.918638	0.925916	0.991403	0.575238
AT1G32150	7.52561	7.04266	6.94807	6.78622	6.12145	8.92452	7.26658	6.88155	6.84442	0.245966	-0.0138785	0.0123197	0.045156	0.608669	0.989983	0.990433	0.961502
AT1G32160	7.4234	8.82054	6.91291	7.42883	8.1235	6.52985	7.50634	6.07497	8.83773	-0.185029	-0.186415	0.25054	-0.232758	0.783303	0.788768	0.637528	0.671489
AT1G32170	36.0432	43.9724	40.9838	35.9029	39.9322	42.2228	37.6905	43.4633	39.656	0.228297	0.0847453	0.143439	-0.222399	0.478588	0.865462	0.731089	0.485082
AT1G32172	0	0	0	0	0	0	0	0	0.0232401	0	0	65535	0	1	1	1	1
AT1G32220	6.06839	7.20494	5.22574	7.11664	4.52305	5.62771	6.04143	4.81252	7.17493	-0.108768	-0.118845	0.0117688	-0.254096	0.909005	0.905833	0.989713	0.686649
AT1G32225	0	0	0	0	0	0	0	0	0	0	0	0	0	1	1	1	1
AT1G32230	93.2055	93.0936	85.9703	89.9853	98.1177	93.3293	87.8368	89.8917	82.7034	0.00191564	0.0643506	-0.121743	-0.0838561	0.996186	0.902895	0.766054	0.861728
AT1G32250	2.62464	0	0	0	0	0	0	0	0	65535	0	0	0	1	1	1	1
AT1G32270	0.043851	0.25987	0.0685807	0.0280462	0.443999	0.13483	0.273308	0.105261	0.0627897	1.62046	0.618099	1.16272	0.0727388	1	1	1	1
AT1G32280	0	0	0	0	0	0	0	0	0	0	0	0	0	1	1	1	1
AT1G32300	0	0	0	0	0	0	0	0	0	0	0	0	0	1	1	1	1
AT1G32310	26.1006	31.8218	23.0119	29.1335	26.6323	24.4118	26.1002	22.4745	25.8367	-0.0965007	-0.0340925	-0.173255	-0.285952	0.905062	0.973396	0.774687	0.542705
AT1G32320	0.0642454	0	0	0.16436	0	0.067652	0	0	0	0.0745394	0	65535	0	1	1	1	1
AT1G32337	0	0	0	0	0	0	0	0	0	0	0	0	0	1	1	1	1
AT1G32360	13.0535	11.3124	12.4152	13.8602	13.0779	12.44	12.2131	13.4618	12.8916	-0.0694485	0.116766	-0.104522	0.110526	0.913546	0.833409	0.852132	0.843701
AT1G32361	0	0	0	0	0	0	0	0	0	0	0	0	0	1	1	1	1
AT1G32370	79.2633	70.1286	77.7923	88.1209	92.7068	74.2913	79.7496	97.3326	89.5491	-0.0934597	0.323297	0.0231955	0.185475	0.864603	0.639624	0.973309	0.635528
AT1G32375	0.03152	0	0	0	0	0	0	0.0466023	0	65535	65535	0	0	1	1	1	1
AT1G32380	14.3008	17.0042	17.5842	16.4997	14.999	14.7245	20.7006	16.5849	16.3148	0.0421195	-0.0844117	-0.0162632	0.283781	0.953364	0.882932	0.982798	0.376398
AT1G32385	1143.42	1220.17	1142.5	797.863	699.935	792.907	968.857	643.944	1609.27	-0.528132	-0.827186	1.01219	-0.332722	0.668579	0.461165	0.233973	0.815536
AT1G32390	0	0	0	0	0	0	0	0	0	0	0	0	0	1	1	1	1
AT1G32410,AT1G32415	58.5864	56.8698	53.8695	57.7364	63.5736	68.6411	58.5606	57.8305	58.7215	0.228508	0.102363	0.0244083	0.0422669	0.501531	0.85756	0.971852	0.94968
AT1G32420	0	0	0	0	0	0	0	0	0	0	0	0	0	1	1	1	1
AT1G32440	13.0176	11.1651	13.2516	14.0554	14.1721	12.5364	11.9061	15.5949	10.8956	-0.0543389	0.234905	-0.367387	0.0927121	0.936641	0.524512	0.217235	0.88006
AT1G32460	270.684	359.772	330.13	379.928	223.521	313.442	382.138	324.496	465.254	0.211589	-0.0248366	0.292294	0.0870126	0.498411	0.969365	0.267705	0.858939
AT1G32480	0	0	0	0	0	0	0	0	0	0	0	0	0	1	1	1	1
AT1G32505	0	0	0	0	0	0	0	0	0	0	0	0	0	1	1	1	1
AT1G32510	0.573456	0	0	0.0563249	0.0479235	0	0.0500811	0	0.153944	65535	0	1.45057	65535	1	1	1	1
AT1G32540	0.419659	0.334464	0.396487	0.730843	0.0815362	0.371927	0.507598	0.588447	0.352313	-0.174199	0.56964	-1.0527	0.601836	1	1	1	1
AT1G32560	0.346427	0.38071	0.798885	0.639223	0.476362	1.08674	0.227135	0.364768	0.572357	1.64939	-1.13101	-0.159406	-0.74514	1	1	1	1
AT1G32570	0	0	0.592294	0	0.177734	0	0.366494	0	0.187912	0	65535	65535	65535	1	1	1	1
AT1G32580	37.1797	38.2229	39.7796	40.0748	34.9122	37.8866	46.4879	45.062	41.9087	0.0271728	0.179883	0.0645544	0.282416	0.969969	0.646	0.914425	0.352455
AT1G32583	1.37646	1.81135	1.4259	1.61009	1.62679	1.51453	1.22663	1.31986	2.22727	0.137909	-0.111491	0.468139	-0.56237	1	1	0.436762	0.356836
AT1G32582	0	0	0	0	0	0	0	0	0	0	0	0	0	1	1	1	1
AT1G32590	0	0	0	0	0	0	0	0	0	0	0	0	0	1	1	1	1
AT1G32600	0.285898	0.0795351	0.0682853	0.0995387	0	0.102882	0	0.0554746	0	-1.47451	-0.299747	65535	65535	1	1	1	1
AT1G32630	27.697	24.5213	29.0689	26.3687	22.9735	25.805	29.6146	18.7818	29.1239	-0.102075	-0.630145	0.143381	0.272273	0.872257	0.0268207	0.789598	0.474944
AT1G32660	0	0	0	0	0	0	0	0	0	0	0	0	0	1	1	1	1
AT1G32670	0	4.62028	0	0	0	0	0	0	0	0	0	0	65535	1	1	1	1
AT1G32680	0	0	0	0	0	0	0	0	0	0	0	0	0	1	1	1	1
AT1G32700	69.0069	87.9193	98.3572	97.787	95.1245	64.5759	87.9927	88.2898	107.357	-0.0957463	-0.155783	0.134705	0.00120411	0.842836	0.670985	0.736782	0.996519
AT1G32710	0	0	0.47077	2.92182	0	0	0.231956	0	0	0	65535	65535	65535	1	1	1	1
AT1G32720	0	0	0	0	0	0	0	0	0	0	0	0	0	1	1	1	1
AT1G32730	5.06676	4.19853	5.16185	5.964	4.9494	5.40623	5.16546	6.12906	5.68568	0.0935598	0.247778	-0.0689462	0.299014	0.92175	0.698199	0.943699	0.636994
AT1G32740	6.34542	6.97343	8.43385	7.9518	8.6196	8.8358	8.47295	9.02669	9.16475	0.477646	0.0980057	0.204813	0.280995	0.661567	0.952399	0.911098	0.864124
AT1G32760	5.85815	6.319	6.44406	6.67428	5.96951	5.71403	7.52659	7.2933	8.36819	-0.0359366	0.178603	0.326303	0.252301	0.977933	0.832116	0.598867	0.736636
AT1G32810	2.42743	2.90037	2.65056	2.70339	2.64388	2.14853	3.04654	2.3907	2.92428	-0.176078	-0.148863	0.113312	0.0709347	0.815937	0.841973	0.883941	0.935525
AT1G32820	0	0	0	0	0	0	0	0	0	0	0	0	0	1	1	1	1
AT1G32850	0	0.0452536	0.0128638	0	0	0.0136925	0.026284	0.0152464	0.0252176	65535	0.245149	65535	-0.783846	1	1	1	1
AT1G32870	5.75282	5.62401	6.25064	4.48434	6.33651	4.21011	5.72917	6.22614	6.09393	-0.450411	-0.00566506	0.442479	0.0267258	0.235146	0.995126	0.246382	0.9774
AT1G32910	0	0	0.151202	0.0613767	0.0543786	0.220774	0	0.0292442	0	65535	-2.37026	65535	0	1	1	1	1
AT1G32920	1262.28	319.004	486.518	435.868	249.82	1304.92	340.41	460.179	392.744	0.0479279	-0.080297	-0.150302	0.0936982	0.936316	0.873116	0.699275	0.844914
AT1G32928	40.3383	27.2298	28.0955	42.7632	10.6135	43.39	28.8535	31.2418	37.0608	0.105213	0.153134	-0.206477	0.0835573	0.859734	0.781544	0.637127	0.909149
AT1G32940	6.67002	7.66103	7.4352	8.01712	6.89156	6.8406	7.02614	6.52238	7.25557	0.0364305	-0.188975	-0.143996	-0.124804	0.964248	0.697375	0.792826	0.832162
AT1G32950	1.5404	1.04909	1.14476	1.26746	1.33967	1.3008	1.34823	0.83171	1.3065	-0.2439	-0.460887	0.0437678	0.361937	1	1	1	1
AT1G32960	0.599298	0.42416	0.283189	0.390326	0.352496	0.766935	0.359287	0.909753	0.442178	0.35583	1.68371	0.179949	-0.239473	1	1	1	1
AT1G32975	0	0	0	0	0	0	0	0	0	0	0	0	0	1	1	1	1
AT1G32990	14.8437	14.8861	14.935	15.0454	13.619	13.3875	14.3934	16.034	15.5468	-0.148962	0.102438	0.0472929	-0.0485657	0.824453	0.891506	0.956807	0.956822
AT1G32992	0	0	0	0	0	0	0	0	0	0	0	0	0	1	1	1	1
AT1G33000	0	0	0	0	0	0	0	0	0	0	0	0	0	1	1	1	1
AT1G33010	0	0	0	0	0	0	0	0	0	0	0	0	0	1	1	1	1
AT1G33020	0.0400498	0.200199	0.090259	0	0.0202385	0.0871566	0.0268181	0.0768212	0.113797	1.12182	-0.232567	65535	-2.90016	1	1	1	1
AT1G33040	66.455	66.5992	71.2048	74.1656	64.7388	74.4834	69.9588	82.5344	65.5957	0.16454	0.21302	-0.177149	0.0710011	0.844436	0.747256	0.807589	0.944066
AT1G33070	0	0	0	0	0	0	0	0	0	0	0	0	0	1	1	1	1
AT1G33080	4.31561	5.10316	3.84511	4.62014	4.72248	4.67195	4.62221	3.19208	3.893	0.114459	-0.268532	-0.247056	-0.142809	0.901253	0.709767	0.705696	0.855284
AT1G33090	3.43169	2.61614	3.32272	2.86074	3.67455	2.92935	2.88155	2.70663	2.86958	-0.228339	-0.295869	0.004451	0.139403	0.769723	0.669122	0.994921	0.886156
AT1G33100	5.60672	12.0324	5.51219	5.28886	5.52752	6.26633	11.5257	6.01238	7.81485	0.160462	0.125311	0.56326	-0.0620775	0.826245	0.878154	0.127956	0.93304
AT1G33110	12.5754	12.6416	10.6023	10.1049	11.5684	13.0555	11.1024	11.4386	10.6934	0.0540607	0.109534	0.0816754	-0.187309	0.936408	0.855694	0.903371	0.677503
AT1G33120	701.912	672.614	759.584	736.749	697.817	681.426	709.49	716.163	692.733	-0.0427312	-0.0849221	-0.0888735	0.0770043	0.942723	0.870241	0.862737	0.881095
AT1G33135	0	0	0	0	0	0	0	0	0	0	0	0	0	1	1	1	1
AT1G33140	1269.31	1132.49	1324.83	1136.91	1205.56	1202.13	1233.65	1299.4	1197.42	-0.078445	-0.027961	0.0748106	0.123427	0.88487	0.9683	0.895987	0.788991
AT1G33160	0.248073	0.338017	0	0	0	0	0	0	0	65535	0	0	65535	1	1	1	1
AT1G33170	9.50055	9.42352	8.52822	8.68966	10.2054	9.21731	10.519	9.37776	9.10787	-0.0436654	0.136998	0.0678135	0.15866	0.952447	0.792959	0.919215	0.737679
AT1G33180	0	0.677016	3.31921	1.15407	1.35142	1.94505	0	4.93146	0.996267	65535	0.571177	-0.212131	65535	1	1	1	1
AT1G33200	0	0.140832	0.0413353	0.0647064	0.0478772	0.0641459	0.0544336	0.0396834	0.0715197	65535	-0.0588386	0.144432	-1.3714	1	1	1	1
AT1G33220	0	0	0	0	0	0.168319	0	0	0	65535	0	0	0	1	1	1	1
AT1G33230	36.9479	36.2779	37.5088	34.7838	39.7819	40.9274	37.4194	36.3128	41.8831	0.147574	-0.0467522	0.26795	0.0446965	0.712882	0.936588	0.358659	0.94152
AT1G33260	12.943	17.4976	14.9978	18.2361	18.3377	12.6418	17.4986	21.7741	18.0931	-0.0339686	0.537862	-0.0113558	8.14283e-05	0.964572	0.027307	0.987706	0.99918
AT1G33265	30.9756	31.982	31.4447	33.0784	33.3884	28.8543	29.2764	31.903	32.7329	-0.102347	0.0208781	-0.0151444	-0.127522	0.878109	0.981224	0.986372	0.840971
AT1G33280	3.63697	3.63922	3.52654	3.34895	2.95672	3.22947	4.22606	3.9617	2.86232	-0.171443	0.167867	-0.226524	0.215685	0.896675	0.898316	0.86195	0.846233
AT1G33290	5.95887	8.6743	6.95566	6.53345	9.08186	6.03915	9.21903	6.24181	7.69039	0.0193067	-0.156221	0.235212	0.0878681	0.98803	0.861998	0.747439	0.927299
AT1G33320	0.803532	1.98229	1.40563	1.13252	1.50286	1.90292	2.14195	0.425917	1.17422	1.24379	-1.72257	0.0521743	0.111755	1	1	1	1
AT1G33330	9.17153	11.5788	10.4994	9.42245	9.58501	10.9406	12.1485	10.3284	9.82444	0.254463	-0.0236893	0.0602724	0.0692914	0.6362	0.981136	0.947767	0.932107
AT1G33340	1.59016	2.53151	0.997298	2.3453	1.6838	1.58875	1.58598	1.27827	1.41923	-0.00127801	0.358101	-0.724663	-0.674622	1	1	0.329706	0.335005
AT1G33360	4.61594	5.02879	5.23589	5.01615	4.9177	4.35154	5.79176	3.90277	5.73822	-0.0850972	-0.423936	0.194022	0.203793	0.909005	0.236341	0.702984	0.67667
AT1G33415	3.54676	4.4405	3.76606	4.15014	5.52569	3.89947	5.98176	3.51342	4.94741	0.136778	-0.100179	0.253512	0.429849	0.932839	0.95047	0.788475	0.591489
AT1G33450	0	0	0	0	0	0	0	0	0	0	0	0	0	1	1	1	1
AT1G33470	71.5506	71.4991	72.0581	68.4067	72.6402	75.1466	70.8222	76.298	68.3449	0.0707446	0.0824847	-0.00130553	-0.0137251	0.888111	0.864638	0.996519	0.983321
AT1G33500	1.42351	0.531435	0.484337	0.8895	0.378948	0.973301	1.0507	0.517132	0.799041	-0.548496	0.0945237	-0.154725	0.983389	1	1	1	1
AT1G33530	0	0	0	0	0	0	0	0	0	0	0	0	0	1	1	1	1
AT1G33560	8.60445	3.57013	3.13426	2.86784	3.89936	8.28711	2.61722	3.58824	2.84973	-0.0542125	0.195151	-0.00913614	-0.447943	0.93496	0.752263	0.993967	0.266973
AT1G33590	11.527	15.3144	11.3197	9.20071	3.51921	11.9225	11.4572	15.709	8.75629	0.0486759	0.472753	-0.0714258	-0.418629	0.951424	0.121552	0.92783	0.187541
AT1G33600	0.744721	0.373483	0.403393	0.381609	0.365657	0.786814	0.407827	0.397284	0.32032	0.0793226	-0.0220138	-0.252584	0.126912	1	1	1	1
AT1G33610	4.45896	1.98205	3.4247	2.02222	1.79974	4.26313	1.60298	3.96306	1.62279	-0.0647952	0.210637	-0.317464	-0.306237	0.955004	0.814012	1	1
AT1G33612	0.945429	0.88502	1.75074	0.90552	0.222086	0.382723	0.948985	1.67256	0.898128	-1.30467	-0.065905	-0.0118261	0.100675	1	1	1	1
AT1G33670	0.921816	1.18287	0.704545	0.750207	1.56571	1.27613	1.33962	1.0504	0.737614	0.469222	0.576182	-0.0244214	0.179535	1	1	1	1
AT1G33680	6.12764	4.66115	5.9237	7.63305	7.78064	4.94967	6.50499	9.85536	6.70074	-0.308	0.734408	-0.187939	0.48086	0.894735	0.718745	0.946095	0.780613
AT1G33710	0	0	0	0	0	0	0	0	0	0	0	0	0	1	1	1	1
AT1G33730	0	0	0	0	0	0	0	0	0	0	0	0	0	1	1	1	1
AT1G33743	0	0	0	0	0	0	0	0	0	0	0	0	0	1	1	1	1
AT1G33750	13.7371	12.0326	13.7581	13.2739	15.5459	10.3851	12.76	14.3413	11.7713	-0.403562	0.0598954	-0.173317	0.0846864	0.166122	0.929861	0.704734	0.890219
AT1G33760	0.129602	0	0.163377	0	0	2.87946	0	0	0	4.47364	65535	0	0	1	1	1	1
AT1G33770	0.188335	0.0410941	0.0774129	0.0537196	0.204464	0.0845135	0.089784	0.0229856	0.0781074	-1.15605	-1.75184	0.54001	1.12753	1	1	1	1
AT1G33790	3.39905	4.32968	5.44558	4.83866	2.6538	4.52433	3.72744	7.81078	6.07054	0.412573	0.520381	0.327218	-0.216076	0.441276	0.158399	0.536872	0.773011
AT1G33800	154.475	111.722	138.217	109.614	144.216	152.526	112.017	119.821	119.085	-0.0183202	-0.206062	0.119552	0.00380887	0.978059	0.513466	0.77745	0.995021
AT1G33810	66.3873	73.0558	66.3558	72.0449	72.6921	57.3104	70.3547	58.6812	57.8703	-0.212112	-0.177324	-0.316073	-0.0543515	0.605395	0.702984	0.303702	0.934749
AT1G33811	0	0	0	0.0308695	0	0	0	0	0	0	0	65535	0	1	1	1	1
AT1G33835	0	0	0	0	0	0	0	0	0	0	0	0	0	1	1	1	1
AT1G33855	0	0	0	0	0	0	0	0	0	0	0	0	0	1	1	1	1
AT1G33860	0	0	0	0	0	0	0	0	0	0	0	0	0	1	1	1	1
AT1G33910	0	0.0549509	0.0452609	0.073931	0	0	0	0	0	0	65535	65535	65535	1	1	1	1
AT1G33920	0	0	0	0	0	0	0	0	0	0	0	0	0	1	1	1	1
AT1G33925	0	0	0	0	0	0	0	0	0	0	0	0	0	1	1	1	1
AT1G33930	0	0.130868	0	0	0	0	0	0	0	0	0	0	65535	1	1	1	1
AT1G33960	0	0	0.0254706	0	0	0	0.0896922	0	0	0	65535	0	65535	1	1	1	1
AT1G33980	13.1609	14.0589	14.0637	11.7218	13.7573	13.5911	13.6478	14.5906	15.2305	0.0464003	0.0530663	0.377772	-0.0428121	0.946302	0.936362	0.183944	0.949763
AT1G33990	17.1544	22.7402	18.7618	20.1282	17.6556	21.4832	18.7131	16.2049	19.5268	0.32463	-0.211363	-0.0437638	-0.281192	0.649547	0.808459	0.976569	0.724855
AT1G34020	15.2748	12.8602	14.7351	14.4716	15.5475	14.651	13.3068	15.6072	13.3175	-0.0601574	0.0829632	-0.119904	0.0492492	0.928768	0.894792	0.831034	0.945894
AT1G34040	29.8329	27.0295	24.5043	21.4969	35.7116	28.5134	26.8761	20.7683	25.2829	-0.0652685	-0.238646	0.234038	-0.00820789	0.909564	0.503635	0.508638	0.990663
AT1G34041	0	0	0	0	0	0	0	0	0	0	0	0	0	1	1	1	1
AT1G34044	1.46918	2.7181	1.30381	1.53976	2.15163	1.90767	4.42292	0.544516	1.44861	0.376798	-1.25968	-0.0880404	0.702399	1	1	1	0.507934
AT1G34046	0	0	0	0	0	0	0	0	0.0824882	0	0	65535	0	1	1	1	1
AT1G34050	1.28402	0.678554	0.616841	0.698671	0.9447	1.42478	0.523976	0.763244	0.802086	0.150076	0.307247	0.199143	-0.372962	1	1	1	1
AT1G34070	0	0	0	0	0	0	0	0	0	0	0	0	0	1	1	1	1
AT1G34090	0	0	0	0	0	0	0	0	0	0	0	0	0	1	1	1	1
AT1G34097	0	0	0	0	0	0	0	0	0	0	0	0	0	1	1	1	1
AT1G34100	0.299878	0.567889	0.662136	0.486771	0.595528	0.386284	0.108149	0.625093	0.218196	0.365284	-0.0830562	-1.15762	-2.39259	1	1	1	1
AT1G34120	3.80256	3.76919	3.65412	3.86055	3.24848	3.18949	3.10777	3.22441	3.35561	-0.253646	-0.180489	-0.202235	-0.278375	0.677604	0.797178	0.759652	0.632921
AT1G34130	10.022	9.58464	10.3379	9.5573	9.60428	9.40167	9.87355	12.1323	7.92394	-0.0921826	0.230905	-0.270385	0.0428447	0.871222	0.520199	0.442273	0.95028
AT1G34150	8.76235	9.69726	8.4538	8.7416	8.97099	8.9625	7.88861	7.10237	9.09876	0.0325836	-0.251299	0.0577735	-0.297806	0.969999	0.605329	0.939125	0.467978
AT1G34160	2.15632	1.72811	1.71175	1.82573	1.86943	2.22224	2.23038	2.21781	2.02998	0.0434403	0.373661	0.152996	0.368091	0.974626	0.63532	1	0.638658
AT1G34180	3.51786	2.48338	2.34512	2.33162	2.48538	4.44809	2.17892	2.06591	2.38581	0.338488	-0.182882	0.0331494	-0.188693	0.499693	1	0.98048	0.83434
AT1G34190	20.6624	20.8253	21.8402	18.0891	21.6429	23.3196	18.7053	21.9034	20.174	0.174535	0.00416893	0.157375	-0.154896	0.644832	0.994926	0.697522	0.707823
AT1G34200	6.06612	6.3914	5.51899	5.80568	6.74847	5.77128	6.68033	5.81489	6.71022	-0.0718826	0.0753467	0.208895	0.0637864	0.931946	0.928333	0.701341	0.935854
AT1G34210	4.48915	6.58325	4.16199	5.20843	6.08805	5.09539	6.94829	3.70231	5.71417	0.18275	-0.16885	0.133696	0.0778577	0.836898	0.89106	0.891273	0.93575
AT1G34240	0	0	0	0	0	0	0	0	0	0	0	0	0	1	1	1	1
AT1G34245	0.324175	0	0	0	0	0	0	0	0	65535	0	0	0	1	1	1	1
AT1G34260	3.17769	1.96945	1.93681	1.89215	2.44092	3.02342	1.7639	2.29466	1.74638	-0.0717997	0.244597	-0.115657	-0.159022	0.921251	0.633731	1	1
AT1G34290	0	0	0	0	0	0	0	0	0	0	0	0	0	1	1	1	1
AT1G34300	6.96714	8.77551	8.46356	9.33835	7.98013	8.70857	9.32105	9.52184	7.87379	0.32187	0.169975	-0.246108	0.0870099	0.330076	0.714098	0.51716	0.88487
AT1G34320	24.0775	19.8236	19.1146	20.9656	22.2131	19.3501	21.3333	19.2186	18.8159	-0.315347	0.00782486	-0.156068	0.105887	0.229684	0.991625	0.692648	0.819826
AT1G34330	2.02714	1.72428	1.45052	1.53305	2.32235	1.47803	2.1823	1.03425	1.93232	-0.455764	-0.487989	0.333927	0.339861	0.658237	1	1	0.773356
AT1G34340	6.19275	5.33245	6.34916	6.56455	5.43352	5.69772	5.34105	5.09012	6.03675	-0.120197	-0.318865	-0.120923	0.00232531	0.860794	0.469229	0.858887	0.995714
AT1G34350	32.2696	28.2405	33.412	30.0168	26.6391	28.9769	32.0738	26.4288	30.3302	-0.155271	-0.338253	0.014985	0.183627	0.750868	0.290554	0.985103	0.682495
AT1G34355	0.371444	0.454006	0.434155	0.279004	0.264892	0.512614	0.27111	0.667888	0.442839	0.464727	0.621397	0.666494	-0.743831	1	1	1	1
AT1G34360	4.32112	3.18326	3.61063	3.99817	3.54055	3.7912	4.19769	4.14612	3.65436	-0.188753	0.199513	-0.129722	0.399089	0.798427	0.793132	0.882932	0.456784
AT1G34370	79.8515	59.8281	86.8279	79.5253	60.1999	82.4307	60.2285	85.9041	69.3615	0.0458614	-0.015433	-0.19728	0.00962151	0.936058	0.982778	0.549159	0.988413
AT1G34390	0	0.0242542	0	0	0	0	0	0	0	0	0	0	65535	1	1	1	1
AT1G34410	0.205423	0.191923	0.239761	0.0587231	0.393408	0.500862	0.338617	0.423649	0.0893054	1.28581	0.821274	0.604818	0.819127	1	1	1	1
AT1G34418	332.942	339.684	348.19	353.336	388.603	315.655	386.602	340.36	402.167	-0.0769227	-0.0328145	0.186754	0.186653	0.875269	0.956539	0.573821	0.570328
AT1G34420	1.1169	0.842026	0.611337	0.921299	0.690947	0.968037	0.756685	0.875388	0.801944	-0.206372	0.517953	-0.200168	-0.154172	1	1	1	1
AT1G34460	0.105584	0.256939	0.307114	0.163521	0.201644	0.0513497	0.389045	0.0889186	0.188337	-1.03996	-1.78822	0.203836	0.59851	1	1	1	1
AT1G34470	4.08087	4.24854	3.36827	3.95266	3.8044	3.72566	3.99213	3.07148	3.58803	-0.131382	-0.133075	-0.139633	-0.0898059	0.880553	0.882597	0.865077	0.922266
AT1G34480	0.311785	0.325897	0.369109	0.50447	0.15776	0.233519	0.143514	0.101445	0.312258	-0.417012	-1.86336	-0.692029	-1.18323	1	1	1	1
AT1G34490	0.191014	0.3948	0.278764	0.51766	0.123573	0.183716	0.4844	0.089475	0.242883	-0.056206	-1.63949	-1.09175	0.295079	1	1	1	1
AT1G34500	0	0.0948941	0.170426	0.219497	0.436694	0.101236	0.161369	0.183327	0.085868	65535	0.105274	-1.35401	0.765977	1	1	1	1
AT1G34520	3.64488	3.08591	3.39812	3.01096	3.44097	3.29136	2.64044	2.93105	4.38077	-0.147187	-0.213319	0.540958	-0.224917	0.898563	0.835464	0.371492	0.837596
AT1G34530	0	0	0	0	0	0	0	0	0	0	0	0	0	1	1	1	1
AT1G34540	1.5194	1.3746	1.16967	1.16335	1.24186	1.18195	1.06768	0.731579	1.40353	-0.362339	-0.677017	0.270777	-0.364529	1	1	1	1
AT1G34560	0	0	0	0	0	0	0	0	0.173201	0	0	65535	0	1	1	1	1
AT1G34580	0	0.022544	0.0185686	0	0	0.0203845	0.0548944	0.180672	0	65535	3.28244	0	1.28392	1	1	1	1
AT1G34590	0	0	0	0	0	0	0	0	0	0	0	0	0	1	1	1	1
AT1G34610	0	0	0	0	0	0	0	0	0	0	0	0	0	1	1	1	1
AT1G34630	12.2604	11.6461	11.7245	10.5235	10.0385	11.8641	11.1946	10.9759	9.7347	-0.0474011	-0.0951889	-0.1124	-0.0570428	0.950062	0.890457	0.858658	0.93968
AT1G34650	0	0.0173872	0	0	0	0	0	0	0	0	0	0	65535	1	1	1	1
AT1G34660	0	0	0	0	0	0	0	0	0	0	0	0	0	1	1	1	1
AT1G34670	3.23519	3.06792	3.3067	3.25572	3.41232	3.83198	4.17909	2.16371	3.38519	0.244238	-0.611889	0.0562616	0.445926	0.799742	0.426893	0.968507	0.540128
AT1G34680	0	0	0	0	0	0	0	0	0	0	0	0	0	1	1	1	1
AT1G34690	0	0	0	0	0	0	0	0	0	0	0	0	0	1	1	1	1
AT1G34700	0	0	0	0	0	0	0	0	0	0	0	0	0	1	1	1	1
AT1G34710	0	0	0	0	0	0	0	0	0	0	0	0	0	1	1	1	1
AT1G34770	17.4265	16.6382	18.7245	16.6165	16.1198	15.6988	19.2608	13.3392	18.9483	-0.150627	-0.48925	0.189451	0.211168	0.85398	0.252601	0.815032	0.716205
AT1G34844	2.57723	3.05321	2.81551	3.21339	3.31551	3.54319	4.04545	2.36201	4.73678	0.459228	-0.253381	0.55981	0.405977	0.53656	0.871536	0.326127	0.559387
AT1G34904	0	0	0	0	0	0	0	0	0	0	0	0	0	1	1	1	1
AT1G34967	0	0	0	0	0	0	0	0	0	0	0	0	0	1	1	1	1
AT1G34790	0	0	0	0	0	0	0	0	0	0	0	0	0	1	1	1	1
AT1G34797	0	0	0	0	0	0	0	0	0	0	0	0	0	1	1	1	1
AT1G34803	0	0	0	0	0	0	0	0	0	0	0	0	0	1	1	1	1
AT1G34808	0	0	0	0	0	0	0	0	0	0	0	0	0	1	1	1	1
AT1G34813	0	0	0	0	0	0	0	0	0	0	0	0	0	1	1	1	1
AT1G34818	0	0	0	0	0	0	0	0	0	0	0	0	0	1	1	1	1
AT1G34823	0	0	0	0	0	0	0	0	0	0	0	0	0	1	1	1	1
AT1G34828	0	0	0	0	0	0	0	0	0	0	0	0	0	1	1	1	1
AT1G34836	0	0	0	0	0	0	0	0	0	0	0	0	0	1	1	1	1
AT1G34910	0	0	0	0	0	0	0	0	0	0	0	0	0	1	1	1	1
AT1G35030	0	0	0	0	0	0	0	0	0	0	0	0	0	1	1	1	1
AT1G35040	0	0	0	0	0	0	0	0	0	0	0	0	0	1	1	1	1
AT1G35050	0	0	0	0	0	0	0	0	0	0	0	0	0	1	1	1	1
AT1G35060	0	0	0	0	0	0	0	0	0	0	0	0	0	1	1	1	1
AT1G35100	0	0	0	0	0	0	0	0	0	0	0	0	0	1	1	1	1
AT1G35115	2.4873	2.37841	2.90693	2.05631	2.33545	2.15957	2.57609	2.42334	3.1717	-0.203837	-0.262502	0.625198	0.115186	0.762233	0.633474	0.0848234	0.88662
AT1G35130	0	0	0	0	0	0	0	0	0	0	0	0	0	1	1	1	1
AT1G35140	21.018	1.77384	4.97394	2.27253	2.50259	30.7913	2.63432	6.13327	2.04743	0.550901	0.302267	-0.150486	0.570556	0.030106	0.670362	1	0.501381
AT1G35160	628.675	540.807	622.818	587.797	616.749	624.548	560.704	652.014	555.283	-0.00950186	0.0660912	-0.0820933	0.0521264	0.989742	0.914942	0.881074	0.931084
AT1G35181	0	0	0	0	0	0	0	0	0	0	0	0	0	1	1	1	1
AT1G35183	0	0	0	0	0	0	26.8119	3.22041	0	0	65535	0	65535	1	1	1	1
AT1G35190	17.1163	19.8449	19.1249	17.7586	20.4097	20.806	21.6901	19.0554	19.6304	0.281629	-0.00525656	0.144572	0.128268	0.428506	0.994676	0.778202	0.802914
AT1G35220	9.66889	9.00927	8.61007	8.21065	10.2521	9.19169	8.88957	8.85438	8.80869	-0.0730189	0.0403667	0.101431	-0.0192976	0.902964	0.952892	0.849273	0.979426
AT1G35230	16.8376	15.2639	13.6405	9.61141	10.202	15.6471	11.2313	8.84758	14.7596	-0.105789	-0.624543	0.618834	-0.442591	0.911594	0.223782	0.230689	0.439167
AT1G35242	2.86793	26.6363	7.0329	2.50881	3.02451	2.98287	8.03273	6.69538	15.9319	0.0566947	-0.0709547	2.66684	-1.72943	1	1	1	0.645435
AT1G35280	0	0	0	0	0	0	0	0	0	0	0	0	0	1	1	1	1
AT1G35300	0	0	0	0	0	0	0	0	0	0	0	0	0	1	1	1	1
AT1G35330	0.91139	2.35082	1.35146	1.7942	1.49453	0.919284	1.65513	0.973689	3.06245	0.0124416	-0.472985	0.771344	-0.506218	1	1	0.256332	1
AT1G35333	0	0	0	0	3.24405	0	0	0	0	0	0	0	0	1	1	1	1
AT1G35340	11.1629	9.91862	12.3899	11.5308	10.9068	11.4057	9.78845	9.00834	11.6268	0.0310433	-0.459832	0.0119678	-0.0190601	0.974178	0.213148	0.990012	0.984619
AT1G35360	0	0	0	0	0	0	0	0	0	0	0	0	0	1	1	1	1
AT1G35365	0	0	0	0	0	0	0	0	0	0	0	0	0	1	1	1	1
AT1G35370	0	0	0	0	0	0	0	0	0	0	0	0	0	1	1	1	1
AT1G35390	0	0	0	0	0	0	0	0	0	0	0	0	0	1	1	1	1
AT1G35400	0	0	0	0	0	0	0	0	0	0	0	0	0	1	1	1	1
AT1G35410	0	0	0	0	0	0	0	0	0	0	0	0	0	1	1	1	1
AT1G35420	0.250934	0.473295	0.508816	0.424475	0.542656	0.488042	0.933932	0.11129	0.425176	0.959698	-2.19281	0.00238059	0.980578	1	1	1	1
AT1G35460	12.2217	14.5443	13.7925	13.5169	12.5173	14.471	14.9011	11.2527	11.8773	0.243721	-0.293617	-0.186561	0.0349648	0.599473	0.498411	0.730678	0.967263
AT1G35461	0	0	0	0	0	0	0	0	0	0	0	0	0	1	1	1	1
AT1G35465	0	0	0	0	0	0	0	0	0	0	0	0	0	1	1	1	1
AT1G35467	0	0	0	0	0	0	0	0	0	0	0	0	0	1	1	1	1
AT1G35490	0	0	0	0	0	0	0	0	0	0	0	0	0	1	1	1	1
AT1G35500	0	0	0	0	0	0	0	0	0	0	0	0	0	1	1	1	1
AT1G35501	0	0	0	0	0	0	0	0	0	0	0	0	0	1	1	1	1
AT1G35510	6.17871	5.97685	5.3245	7.39755	6.96563	7.37697	6.2494	6.08905	5.75103	0.255723	0.193571	-0.363228	0.0643341	0.542646	0.706958	0.299909	0.933775
AT1G35513	4.62374	7.89831	7.57235	3.56836	6.94903	4.60924	8.963	4.46226	7.35294	-0.00453132	-0.762966	1.04306	0.182439	1	0.581099	0.416143	0.923643
AT1G35515	6.6508	12.4412	11.2516	10.4266	9.3466	8.76011	13.3272	7.90628	10.0267	0.39742	-0.509057	-0.0564155	0.0992527	0.930614	0.887339	0.989645	0.980864
AT1G35516	281.794	291.299	299.695	257.845	341.485	295.947	320.641	267.048	272.261	0.070701	-0.166395	0.0784872	0.138458	0.888971	0.635437	0.874554	0.723993
AT1G35530	0.109289	0.112023	0.115624	0.17189	0.151289	0.129458	0.0853771	0.237144	0.102056	0.244339	1.03633	-0.752123	-0.391876	1	1	1	1
AT1G35535	0	0	0	0	0	0	0	0	0	0	0	0	0	1	1	1	1
AT1G35540	0	0	0	0	0	0	0	0	0	0	0	0	0	1	1	1	1
AT1G35550	0.242125	0	0.0988262	0.117673	0	0.0815378	0.372841	0	0	-1.57021	65535	65535	65535	1	1	1	1
AT1G35590	0	0	0	0	0.00981452	0	0	0	0.0177969	0	0	65535	0	1	1	1	1
AT1G35600	0	0	0	0	0	0	0	0	0	0	0	0	0	1	1	1	1
AT1G35612	33.7266	68.4747	50.2313	73.9617	39.0932	40.2378	60.127	48.9084	69.2722	0.254665	-0.0385053	-0.0945016	-0.187558	0.421126	0.951024	0.842167	0.58302
AT1G35614	0	0	0	0	0	0	0	0	0	0	0	0	0	1	1	1	1
AT1G35617	0	0	0	0	0	0	0	0	0	0	0	0	0	1	1	1	1
AT1G35620	35.4447	34.4198	37.7633	34.5317	35.0288	32.5137	39.2371	39.572	36.3325	-0.124524	0.0674962	0.0733377	0.188979	0.780018	0.902443	0.892278	0.592224
AT1G35640	0	0	0	0	0	0	0	0	0	0	0	0	0	1	1	1	1
AT1G35645	0	0	0	0	0	0	0	0	0	0	0	0	0	1	1	1	1
AT1G35660	1.3271	1.45884	1.31056	1.48463	1.68002	1.60182	1.17738	1.26279	1.41666	0.271442	-0.0535717	-0.0676155	-0.309247	1	1	1	1
AT1G35670	16.3306	19.2676	20.7185	21.0438	17.6411	19.4378	18.3133	22.0805	21.9157	0.25129	0.0918532	0.0585639	-0.0732834	0.461999	0.86288	0.924266	0.900253
AT1G35680	26.7578	26.9563	25.0193	27.6728	21.2474	24.1657	27.6971	27.0506	25.3717	-0.147003	0.112615	-0.125249	0.0391126	0.780582	0.850889	0.82024	0.95757
AT1G35690	0	0	0	0	0	0	0	0	0	0	0	0	0	1	1	1	1
AT1G35700	0	0	0	0	0	0	0	0	0	0	0	0	0	1	1	1	1
AT1G35710	0.800333	0.730068	0.806946	0.739883	0.752153	0.824669	0.756938	0.702664	0.646654	0.0432142	-0.199636	-0.194305	0.0521452	1	1	1	1
AT1G35720	448.342	704.9	510.518	638.347	461.492	462.249	825.487	518.538	646.354	0.044071	0.0224882	0.0179843	0.227825	0.940934	0.974961	0.980919	0.525519
AT1G35740	0	0	0	0	0	0	0	0	0	0	0	0	0	1	1	1	1
AT1G35760	0	0	0	0	0	0	0	0	0	0	0	0	0	1	1	1	1
AT1G35840	0	0	0	0	0	0.022415	0	0	0	65535	0	0	0	1	1	1	1
AT1G35850	0	0	0	0	0	0	0	0	0	0	0	0	0	1	1	1	1
AT1G35870	0	0	0	0	0	0	0	0	0	0	0	0	0	1	1	1	1
AT1G35890	0	0	0	0	0.112955	0	0	0	0.376188	0	0	65535	0	1	1	1	1
AT1G35920	0	0	0	0	0	0	0	0	0	0	0	0	0	1	1	1	1
[truncated: 31,202 more rows]
