# Supplementary material for: Modelling the short-term response to nitrogen that coordinates events in lateral root initiation
Source: Quant Plant Biol. 2026 May 5;7:e12. doi: 10.1017/qpb.2026.10047 (PMC13280857; doi:10.1017/qpb.2026.10047)
Supplement: Gaudinier et al. supplementary material [file S2632882826100472sup001.zip › TableS2_datasetoverlap.xlsx]

## Sheet: A_Canales
gene	network	1mM connections	10mM connections
AT5G04950	10mM	0	1
AT5G62720	1mM, 10mM	1	1
AT2G16060	1mM	3	0
AT2G30040	1mM, 10mM	2	1
AT2G48080	10mM	0	1
AT1G77760	10mM	0	1

## Sheet: B_Liu
gene	network	1mM connections	10mM connections
AT2G16060	1mM	3	0
AT2G30040	1mM, 10mM	2	1
AT2G48080	10mM	0	1
AT1G77760	10mM	0	1
AT1G08100	1mM	1	0
AT1G69870	10mM	0	1
AT1G70260	10mM	0	1
AT2G20670	1mM	1	0
AT2G33550	1mM, 10mM	1	1
AT2G40140	1mM, 10mM	1	2
AT3G24520	1mM, 10mM	1	22
AT4G09620	10mM	0	2
AT4G19690	1mM	1	0
AT4G33960	1mM, 10mM	1	1
AT4G34000	1mM, 10mM	2	5
AT4G36740	10mM	0	3
AT4G38340	10mM	0	2
AT5G07680	10mM	0	1
AT5G26010	1mM, 10mM	1	1
AT5G37260	1mM	1	0
AT1G21050	1mM	1	0
AT1G11655	1mM, 10mM	1	1
AT1G12200	10mM	0	1
AT1G49230	1mM, 10mM	2	1
AT1G63940	1mM	0	1
AT1G67920	1mM, 10mM	2	2
AT5G60770	1mM	3	0

## Sheet: C_Gaudinier
gene	network	1mM connections	10mM connections
AT1G77760	10mM	0	1
AT5G60770	1mM	3	0
AT1G03840	10mM	0	1
AT1G13260	1mM, 10mM	2	1
AT1G61730	1mM, 10mM	10	3
AT1G80840	1mM, 10mM	10	7
AT2G23290	1mM, 10mM	1	5
AT2G44080	1mM, 10mM	2	1
AT2G46310	1mM	0	1
AT2G46510	1mM, 10mM	11	1
AT2G46830	1mM, 10mM	31	20
AT3G14940	1mM	2	0
AT3G23240	1mM, 10mM	2	2
AT3G46600	1mM	1	0
AT3G59900	1mM	1	0
AT3G60490	10mM	0	11
AT4G18880	1mM, 10mM	4	1
AT4G32800	1mM, 10mM	3	1
AT5G35630	1mM	1	0
AT5G43170	10mM	0	1
AT5G51190	1mM	1	0
AT5G61590	1mM, 10mM	24	33
AT5G67300	1mM, 10mM	5	2

## Sheet: D_Zhang
gene	network	1mM connections	10mM connections
AT1G05070	1mM	1	0
AT1G06670	1mM, 10mM	1	2
AT1G08920	1mM, 10mM	1	1
AT1G09570	10mM	0	1
AT1G09620	1mM, 10mM	1	1
AT1G11240	10mM	0	3
AT1G12200	10mM	0	1
AT1G13260	1mM, 10mM	2	1
AT1G14910	10mM	0	1
AT1G15670	1mM	2	0
AT1G17380	1mM, 10mM	10	10
AT1G17420	1mM	1	0
AT1G19520	10mM	0	1
AT1G21050	1mM	1	0
AT1G21930	1mM	2	0
AT1G23870	10mM	0	2
AT1G23880	1mM, 10mM	1	1
AT1G24530	1mM	3	0
AT1G25370	1mM	1	0
AT1G27020	1mM, 10mM	2	1
AT1G28480	1mM	1	0
AT1G51370	1mM	1	0
AT1G53645	1mM, 10mM	1	2
AT1G60640	1mM	1	0
AT1G61730	1mM, 10mM	5	3
AT1G63100	1mM, 10mM	13	20
AT1G63940	1mM	1	0
AT1G64400	10mM	0	1
AT1G66730	1mM	2	0
AT1G69870	10mM	0	1
AT1G70700	1mM, 10mM	7	9
AT1G70900	10mM	0	1
AT1G72416	10mM	0	1
AT1G72450	1mM, 10mM	10	12
AT1G72790	1mM	1	0
AT1G73885	1mM, 10mM	1	1
AT1G74060	10mM	0	1
AT1G74950	1mM, 10mM	5	3
AT1G76560	1mM	1	0
AT1G76650	10mM	0	1
AT1G80270	10mM	0	1
AT1G80810	1mM, 10mM	1	1
AT1G80840	1mM, 10mM	10	7
AT2G06050	1mM	7	0
AT2G16060	1mM	3	0
AT2G16500	10mM	0	1
AT2G16660	1mM, 10mM	2	3
AT2G18193	1mM, 10mM	3	2
AT2G19260	1mM, 10mM	7	10
AT2G19800	10mM	0	2
AT2G23290	1mM, 10mM	1	5
AT2G26250	10mM	0	1
AT2G27150	10mM	0	1
AT2G30040	1mM, 10mM	2	1
AT2G31270	10mM	0	1
AT2G32150	1mM, 10mM	1	1
AT2G33320	1mM	1	0
AT2G33550	1mM, 10mM	1	1
AT2G34600	1mM, 10mM	8	12
AT2G36420	1mM	1	0
AT2G37080	10mM	0	1
AT2G38240	1mM, 10mM	2	1
AT2G40330	1mM, 10mM	3	2
AT2G41310	10mM	0	1
AT2G43535	1mM, 10mM	3	3
AT2G43590	10mM	0	1
AT2G43820	1mM, 10mM	2	2
AT2G44080	1mM, 10mM	2	1
AT2G46310	1mM	1	0
AT2G46510	1mM, 10mM	11	1
AT2G47590	1mM	2	0
AT3G02140	10mM	0	1
AT3G03680	10mM	0	1
AT3G05220	1mM, 10mM	2	1
AT3G05810	1mM, 10mM	1	1
AT3G06590	1mM, 10mM	10	12
AT3G07440	10mM	0	1
AT3G08943	1mM, 10mM	1	1
AT3G08947	10mM	0	1
AT3G09940	1mM, 10mM	1	2
AT3G10960	10mM	0	1
AT3G10985	1mM	2	0
AT3G12587	10mM	0	1
AT3G14240	10mM	0	2
AT3G14940	1mM	2	0
AT3G15540	1mM, 10mM	4	6
AT3G16500	1mM, 10mM	12	6
AT3G18050	1mM	1	0
AT3G22520	10mM	0	2
AT3G22780	1mM, 10mM	1	1
AT3G22810	1mM	1	0
AT3G26612	1mM	1	0
AT3G30775	10mM	0	1
AT3G44450	10mM	0	1
AT3G45160	1mM, 10mM	1	1
AT3G45210	1mM, 10mM	2	2
AT3G46600	1mM	1	0
AT3G46740	10mM	0	1
AT3G49010	1mM, 10mM	2	3
AT3G53500	10mM	0	3
AT3G56370	1mM, 10mM	2	1
AT3G57520	1mM	1	0
AT3G58610	1mM, 10mM	1	2
AT3G61850	10mM	0	1
AT3G63300	10mM	0	1
AT4G00752	1mM	2	0
AT4G01650	1mM	1	0
AT4G04890	1mM, 10mM	1	3
AT4G08300	10mM	0	1
AT4G09620	10mM	0	2
AT4G11300	1mM, 10mM	1	1
AT4G16141	1mM, 10mM	5	2
AT4G17500	1mM, 10mM	3	3
AT4G17940	10mM	0	1
AT4G18280	10mM	0	2
AT4G18880	1mM, 10mM	4	1
AT4G19700	1mM	1	0
AT4G26190	1mM	1	0
AT4G29020	1mM	1	0
AT4G29740	1mM	1	0
AT4G29905	1mM, 10mM	3	1
AT4G30890	10mM	0	1
AT4G31800	1mM, 10mM	15	14
AT4G31820	1mM	1	0
AT4G32480	1mM	1	0
AT4G32800	1mM, 10mM	3	1
AT4G33220	1mM	1	0
AT4G34000	1mM, 10mM	2	5
AT4G36990	1mM, 10mM	4	25
AT4G37400	10mM	0	1
AT5G01040	1mM	1	0
AT5G02870	1mM, 10mM	1	2
AT5G04340	1mM	2	0
AT5G04950	10mM	0	1
AT5G05730	10mM	0	3
AT5G05990	10mM	0	1
AT5G07010	1mM, 10mM	1	1
AT5G07460	10mM	0	2
AT5G07580	1mM, 10mM	24	11
AT5G10960	1mM	3	0
AT5G12850	1mM, 10mM	12	4
AT5G13220	1mM, 10mM	7	11
AT5G14580	1mM	2	0
AT5G19090	1mM	1	0
AT5G20250	1mM, 10mM	3	1
AT5G27660	1mM	1	0
AT5G28850	10mM	0	1
AT5G35630	1mM	1	0
AT5G40340	10mM	0	2
AT5G41790	10mM	0	1
AT5G42060	1mM, 10mM	1	2
AT5G44050	1mM	2	0
AT5G44180	1mM, 10mM	2	8
AT5G47100	1mM	2	0
AT5G47140	1mM, 10mM	7	18
AT5G47710	1mM, 10mM	1	1
AT5G52890	1mM	1	0
AT5G53550	10mM	0	1
AT5G53750	10mM	0	2
AT5G53880	1mM	1	0
AT5G55480	1mM, 10mM	1	1
AT5G56030	10mM	0	1
AT5G60030	1mM	1	0
AT5G61590	1mM, 10mM	24	33
AT5G62350	1mM	1	0
AT5G63950	1mM	1	0
AT5G64120	1mM, 10mM	1	1
AT5G65700	10mM	0	1
AT5G65880	1mM	1	0
AT5G67300	1mM, 10mM	5	2
AtCg00480	10mM	0	1
