# Supplementary material for: Modelling the short-term response to nitrogen that coordinates events in lateral root initiation
Source: Quant Plant Biol. 2026 May 5;7:e12. doi: 10.1017/qpb.2026.10047 (PMC13280857; doi:10.1017/qpb.2026.10047)
Supplement: Gaudinier et al. supplementary material [file S2632882826100472sup001.zip › TableS3_networks.xlsx]

## Sheet: A_TFs
Regulator	RegulatorName
AT1G03040	BHLH007
AT1G03840	MGP
AT1G13260	RAV1
AT1G17380	JAZ5
AT1G43160	RAP2.6
AT1G61730	AT1G61730
AT1G63100	SCL28
AT1G67310	AT1G67310
AT1G70700	JAZ9
AT1G72450	JAZ6
AT1G74950	JAZ2
AT1G76890	GT2
AT1G80840	WRKY40
AT2G01430	HB17
AT2G19260	AT2G19260
AT2G23290	MYB70
AT2G30340	LBD13
AT2G33550	ASR3
AT2G34600	JAZ7
AT2G36480	AT2G36480
AT2G36890	RAX2
AT2G38250	AT2G38250
AT2G40140	CZF1
AT2G43140	BHLH129
AT2G44840	ERF13
AT2G46310	CRF5
AT2G46510	AIB
AT2G46830	CCA1
AT3G02400	FHA3
AT3G03750	SDG20
AT3G06590	AIF2
AT3G15540	IAA19
AT3G16500	PAP1
AT3G22780	TSO1
AT3G23240	ERF1
AT3G24520	HSFC1
AT3G43440	JAZ11
AT3G46600	AT3G46600
AT3G48920	MYB45
AT3G50060	MYB77
AT3G56570	AT3G56570
AT3G60490	ERF35
AT3G61850	DAG1
AT4G04890	PDF2
AT4G11070	WRKY41
AT4G16141	GATA17L
AT4G17500	ERF-1
AT4G18880	HSF A4A
AT4G29930	AT4G29930
AT4G31800	WRKY18
AT4G32800	ERF043
AT4G33880	RSL2
AT4G34000	ABF3
AT4G34410	RRTF1
AT4G36740	HB40
AT4G36990	HSF4
AT4G38340	AT4G38340
AT5G04340	ZAT6
AT5G07580	ERF106
AT5G07680	NAC080
AT5G12850	TZF8
AT5G13220	JAZ10
AT5G37260	RVE2
AT5G43170	ZF3
AT5G43650	BHLH92
AT5G44180	RLT2
AT5G47140	GATA27
AT5G51190	ERF105
AT5G58010	LRL3
AT5G60120	TOE2
AT5G61430	NAC100
AT5G61590	ERF107
AT5G67300	MYBR1

## Sheet: B_1mM
Regulator	RegulatorName	RegulationType	Target	TargetName	IterationPresence
AT1G03040	BHLH007	activates	AT3G02400	FHA3	1
AT1G03040	BHLH007	inhibits	AT1G51913	AT1G51913	1
AT1G03040	BHLH007	inhibits	ATMG01390	ATMG01390	1
AT1G03040	BHLH007	inhibits	AT5G43650	BHLH92	0.98
AT1G13260	RAV1	activates	AT2G30040	MAPKKK14	1
AT1G13260	RAV1	inhibits	AT4G34000	ABF3	1
AT1G17380	JAZ5	activates	AT1G74950	JAZ2	1
AT1G17380	JAZ5	activates	AT5G13220	JAZ10	1
AT1G17380	JAZ5	inhibits	AT5G19110	AT5G19110	0.9
AT1G17380	JAZ5	inhibits	AT2G46510	AIB	0.88
AT1G17380	JAZ5	activates	AT4G31800	WRKY18	0.72
AT1G43160	RAP2.6	activates	AT1G15670	AT1G15670	1
AT1G43160	RAP2.6	activates	AT2G02630	AT2G02630	1
AT1G43160	RAP2.6	activates	AT2G16660	AT2G16660	1
AT1G43160	RAP2.6	activates	AT2G38240	AT2G38240	1
AT1G43160	RAP2.6	activates	AT3G57520	SIP2	1
AT1G43160	RAP2.6	activates	AT3G59220	PRN	1
AT1G43160	RAP2.6	activates	AT3G59900	ARGOS	1
AT1G43160	RAP2.6	activates	AT4G29690	AT4G29690	1
AT1G43160	RAP2.6	activates	AT5G60770	NRT2.4	1
AT1G43160	RAP2.6	inhibits	AT1G10370	ERD9	1
AT1G43160	RAP2.6	inhibits	AT1G64160	DIR5	1
AT1G43160	RAP2.6	inhibits	AT2G18193	AT2G18193	1
AT1G43160	RAP2.6	inhibits	AT4G22610	AT4G22610	1
AT1G43160	RAP2.6	inhibits	AT4G29930	AT4G29930	1
AT1G43160	RAP2.6	inhibits	AT5G07010	ST2A	1
AT1G43160	RAP2.6	inhibits	AT5G46050	PTR3	1
AT1G43160	RAP2.6	inhibits	AT5G62360	AT5G62360	1
AT1G43160	RAP2.6	activates	AT4G11300	AT4G11300	0.54
AT1G61730	AT1G61730	activates	AT1G21520	AT1G21520	1
AT1G61730	AT1G61730	activates	AT5G62330	AT5G62330	1
AT1G61730	AT1G61730	inhibits	AT4G29020	AT4G29020	1
AT1G61730	AT1G61730	inhibits	AT1G05680	UGT74E2	0.44
AT1G63100	SCL28	activates	AT1G06670	NIH	1
AT1G63100	SCL28	activates	AT1G21930	AT1G21930	1
AT1G63100	SCL28	activates	AT1G80340	GA3OX2	1
AT1G63100	SCL28	activates	AT2G30340	LBD13	1
AT1G63100	SCL28	activates	AT4G15248	BBX30	1
AT1G63100	SCL28	activates	AT4G39720	AT4G39720	1
AT1G63100	SCL28	activates	AT5G10960	AT5G10960	1
AT1G63100	SCL28	activates	AT5G42510	AT5G42510	1
AT1G63100	SCL28	activates	AT3G18050	AT3G18050	0.98
AT1G63100	SCL28	activates	AT5G62420	AT5G62420	0.94
AT1G63100	SCL28	activates	AT2G16060	HB1	0.64
AT1G67310	AT1G67310	activates	AT2G44710	AT2G44710	1
AT1G67310	AT1G67310	inhibits	AT4G00752	AT4G00752	1
AT1G67310	AT1G67310	inhibits	AT4G01140	AT4G01140	1
AT1G70700	JAZ9	activates	AT5G01040	LAC8	1
AT1G70700	JAZ9	activates	AT5G19110	AT5G19110	1
AT1G70700	JAZ9	activates	AT3G09950	AT3G09950	0.98
AT1G70700	JAZ9	activates	AT3G09940	MDHAR	0.94
AT1G72450	JAZ6	activates	AT1G17380	JAZ5	1
AT1G72450	JAZ6	activates	AT2G06050	OPR3	1
AT1G72450	JAZ6	inhibits	AT1G70700	JAZ9	0.98
AT1G72450	JAZ6	inhibits	AT5G19110	AT5G19110	0.94
AT1G72450	JAZ6	activates	AT4G31800	WRKY18	0.86
AT1G72450	JAZ6	inhibits	AT1G11185	AT1G11185	0.44
AT1G74950	JAZ2	activates	AT1G72790	AT1G72790	1
AT1G74950	JAZ2	activates	AT3G45443	AT3G45443	0.86
AT1G80840	WRKY40	activates	AT1G17380	JAZ5	1
AT1G80840	WRKY40	activates	AT1G17420	LOX3	1
AT1G80840	WRKY40	activates	AT5G13220	JAZ10	1
AT1G80840	WRKY40	activates	AT1G74950	JAZ2	0.98
AT1G80840	WRKY40	activates	AT1G72450	JAZ6	0.96
AT1G80840	WRKY40	activates	AT4G31800	WRKY18	0.9
AT1G80840	WRKY40	activates	AT3G44870	AT3G44870	0.86
AT1G80840	WRKY40	activates	AT2G06050	OPR3	0.84
AT1G80840	WRKY40	activates	AT5G19110	AT5G19110	0.8
AT1G80840	WRKY40	activates	AT2G46510	AIB	0.38
AT2G01430	HB17	activates	AT1G53540	AT1G53540	1
AT2G01430	HB17	activates	AT3G05810	AT3G05810	1
AT2G01430	HB17	inhibits	AT5G38720	AT5G38720	1
AT2G01430	HB17	inhibits	AT5G60030	AT5G60030	1
AT2G01430	HB17	inhibits	AT5G60770	NRT2.4	1
AT2G19260	AT2G19260	activates	AT2G36420	TRM27	1
AT2G19260	AT2G19260	activates	AT3G29075	AT3G29075	1
AT2G19260	AT2G19260	activates	AT4G26190	AT4G26190	1
AT2G19260	AT2G19260	inhibits	AT1G60640	AT1G60640	1
AT2G19260	AT2G19260	inhibits	AT1G80810	AT1G80810	1
AT2G19260	AT2G19260	inhibits	AT2G33435	AT2G33435	1
AT2G19260	AT2G19260	inhibits	AT5G40450	AT5G40450	1
AT2G23290	MYB70	activates	AT1G08100	NRT2.2	1
AT2G30340	LBD13	activates	AT1G05070	AT1G05070	1
AT2G30340	LBD13	activates	AT1G23720	AT1G23720	1
AT2G30340	LBD13	activates	AT1G26820	RNS3	1
AT2G30340	LBD13	activates	AT1G52347	AT1G52347	1
AT2G30340	LBD13	activates	AT1G53645	AT1G53645	1
AT2G30340	LBD13	activates	AT1G67785	AT1G67785	1
AT2G30340	LBD13	activates	AT1G73885	AT1G73885	1
AT2G30340	LBD13	activates	AT2G16060	HB1	1
AT2G30340	LBD13	activates	AT2G36680	AT2G36680	1
AT2G30340	LBD13	activates	AT3G05220	AT3G05220	1
AT2G30340	LBD13	activates	AT3G15358	AT3G15358	1
AT2G30340	LBD13	activates	AT3G28550	AT3G28550	1
AT2G30340	LBD13	activates	AT3G45210	AT3G45210	1
AT2G30340	LBD13	activates	AT3G48180	AT3G48180	1
AT2G30340	LBD13	activates	AT3G58610	AT3G58610	1
AT2G30340	LBD13	activates	AT4G08410	AT4G08410	1
AT2G30340	LBD13	activates	AT4G30630	AT4G30630	1
AT2G30340	LBD13	activates	AT5G02870	AT5G02870	1
AT2G30340	LBD13	activates	AT5G10960	AT5G10960	1
AT2G30340	LBD13	activates	AT5G11990	AT5G11990	1
AT2G30340	LBD13	activates	AT5G19090	AT5G19090	1
AT2G30340	LBD13	activates	AT5G24620	AT5G24620	1
AT2G30340	LBD13	activates	AT5G38005	AT5G38005	1
AT2G30340	LBD13	activates	AT5G42825	AT5G42825	1
AT2G30340	LBD13	activates	AT5G49640	AT5G49640	1
AT2G30340	LBD13	activates	AT5G65520	AT5G65520	1
AT2G30340	LBD13	inhibits	AT1G09620	AT1G09620	1
AT2G30340	LBD13	inhibits	AT1G11655	AT1G11655	1
AT2G30340	LBD13	inhibits	AT1G62045	AT1G62045	1
AT2G30340	LBD13	inhibits	AT1G80600	WIN1	1
AT2G30340	LBD13	inhibits	AT2G03720	MRH6	1
AT2G30340	LBD13	inhibits	AT2G33585	AT2G33585	1
AT2G30340	LBD13	inhibits	AT2G47590	PHR2	1
AT2G30340	LBD13	inhibits	AT3G08943	AT3G08943	1
AT2G30340	LBD13	inhibits	AT3G22810	AT3G22810	1
AT2G30340	LBD13	inhibits	AT3G49010	BBC1	1
AT2G30340	LBD13	inhibits	AT4G22570	APT3	1
AT2G30340	LBD13	inhibits	AT5G27660	DEG14	1
AT2G30340	LBD13	inhibits	AT5G42060	AT5G42060	1
AT2G30340	LBD13	activates	AT5G03905	AT5G03905	0.98
AT2G30340	LBD13	activates	AT1G31935	AT1G31935	0.96
AT2G30340	LBD13	inhibits	AT3G26612	AT3G26612	0.68
AT2G30340	LBD13	activates	AT1G66730	LIG6	0.66
AT2G33550	ASR3	inhibits	AT2G33320	AT2G33320	1
AT2G34600	JAZ7	inhibits	AT2G06050	OPR3	1
AT2G34600	JAZ7	inhibits	AT5G39580	AT5G39580	1
AT2G34600	JAZ7	activates	AT5G19110	AT5G19110	0.88
AT2G34600	JAZ7	inhibits	AT2G41100	TCH3	0.88
AT2G34600	JAZ7	inhibits	AT1G70700	JAZ9	0.44
AT2G36890	RAX2	activates	AT2G34600	JAZ7	1
AT2G36890	RAX2	inhibits	AT4G38310	AT4G38310	0.7
AT2G40140	CZF1	inhibits	AT5G47710	AT5G47710	1
AT2G43140	BHLH129	activates	AT1G64390	GH9C2	1
AT2G43140	BHLH129	activates	AT2G39530	AT2G39530	1
AT2G43140	BHLH129	activates	AT5G48430	AT5G48430	1
AT2G43140	BHLH129	activates	AT5G64120	AT5G64120	1
AT2G43140	BHLH129	inhibits	AT2G43820	UGT74F2	1
AT2G43140	BHLH129	inhibits	AT5G47450	TIP2;3	1
AT2G43140	BHLH129	activates	AT5G25110	CIPK25	0.98
AT2G43140	BHLH129	activates	AT5G01210	AT5G01210	0.58
AT2G44840	ERF13	inhibits	AT1G17380	JAZ5	1
AT2G44840	ERF13	inhibits	AT1G72450	JAZ6	0.98
AT2G44840	ERF13	inhibits	AT2G06050	OPR3	0.98
AT2G44840	ERF13	activates	AT4G31800	WRKY18	0.94
AT2G44840	ERF13	activates	AT1G74950	JAZ2	0.92
AT2G44840	ERF13	inhibits	AT2G46510	AIB	0.46
AT2G46310	CRF5	activates	AT4G33220	PME44	1
AT2G46510	AIB	activates	AT4G08950	EXO	1
AT2G46510	AIB	inhibits	AT4G31800	WRKY18	1
AT2G46510	AIB	inhibits	AT4G36950	MAPKKK21	1
AT2G46510	AIB	activates	AT1G17380	JAZ5	0.9
AT2G46510	AIB	activates	AT2G06050	OPR3	0.58
AT2G46830	CCA1	activates	AT1G24530	AT1G24530	1
AT2G46830	CCA1	activates	AT1G27020	AT1G27020	1
AT2G46830	CCA1	activates	AT1G64390	GH9C2	1
AT2G46830	CCA1	activates	AT2G26370	AT2G26370	1
AT2G46830	CCA1	activates	AT2G31081	CLE4	1
AT2G46830	CCA1	activates	AT2G43535	AT2G43535	1
AT2G46830	CCA1	activates	AT3G23150	ETR2	1
AT2G46830	CCA1	activates	AT3G46650	AT3G46650	1
AT2G46830	CCA1	activates	AT4G29905	AT4G29905	1
AT2G46830	CCA1	activates	AT4G39675	AT4G39675	1
AT2G46830	CCA1	activates	AT5G07580	ERF106	1
AT2G46830	CCA1	activates	AT5G48430	AT5G48430	1
AT2G46830	CCA1	activates	AT5G61590	ERF107	1
AT2G46830	CCA1	activates	AT5G62720	AT5G62720	1
AT2G46830	CCA1	inhibits	AT1G28330	DYL1	1
AT2G46830	CCA1	inhibits	AT1G49570	AT1G49570	1
AT2G46830	CCA1	inhibits	AT1G70880	AT1G70880	1
AT2G46830	CCA1	inhibits	AT2G05620	PGR5	1
AT2G46830	CCA1	inhibits	AT2G22122	AT2G22122	1
AT2G46830	CCA1	inhibits	AT2G40330	PYL6	1
AT2G46830	CCA1	inhibits	AT3G10020	AT3G10020	1
AT2G46830	CCA1	inhibits	AT5G19890	AT5G19890	1
AT2G46830	CCA1	inhibits	AT5G20250	DIN10	1
AT2G46830	CCA1	inhibits	AT1G23880	AT1G23880	0.98
AT2G46830	CCA1	inhibits	AT1G61590	AT1G61590	0.96
AT2G46830	CCA1	inhibits	AT3G56370	AT3G56370	0.96
AT2G46830	CCA1	activates	AT5G35630	GS2	0.66
AT2G46830	CCA1	activates	AT1G49230	AT1G49230	0.62
AT2G46830	CCA1	inhibits	AT4G19700	RING	0.48
AT2G46830	CCA1	inhibits	AT3G04765	MIR167C	0.34
AT3G02400	FHA3	activates	AT1G25370	AT1G25370	1
AT3G02400	FHA3	inhibits	AT3G29252	AT3G29252	1
AT3G02400	FHA3	inhibits	ATMG01390	ATMG01390	1
AT3G02400	FHA3	inhibits	AT3G02620	AT3G02620	0.86
AT3G03750	SDG20	activates	AT4G29740	CKX4	1
AT3G06590	AIF2	activates	AT1G23720	AT1G23720	1
AT3G06590	AIF2	activates	AT1G63100	SCL28	1
AT3G06590	AIF2	activates	AT2G36680	AT2G36680	1
AT3G06590	AIF2	activates	AT5G55110	AT5G55110	1
AT3G06590	AIF2	activates	AT5G65520	AT5G65520	1
AT3G06590	AIF2	inhibits	AT2G30340	LBD13	1
AT3G06590	AIF2	inhibits	AT5G62350	AT5G62350	1
AT3G06590	AIF2	activates	AT3G14940	PPC3	0.98
AT3G06590	AIF2	inhibits	AT4G39720	AT4G39720	0.92
AT3G06590	AIF2	inhibits	AT5G28510	BGLU24	0.58
AT3G15540	IAA19	activates	AT4G15248	BBX30	1
AT3G15540	IAA19	activates	AT4G19690	IRT1	1
AT3G15540	IAA19	inhibits	AT1G21930	AT1G21930	1
AT3G15540	IAA19	inhibits	AT1G17530	TIM23-1	0.92
AT3G16500	PAP1	activates	AT2G43820	UGT74F2	1
AT3G16500	PAP1	inhibits	AT2G47160	BOR1	1
AT3G16500	PAP1	inhibits	AT3G46650	AT3G46650	1
AT3G16500	PAP1	inhibits	AT4G39675	AT4G39675	1
AT3G16500	PAP1	inhibits	AT5G12850	TZF8	1
AT3G16500	PAP1	inhibits	AT5G26010	AT5G26010	1
AT3G16500	PAP1	inhibits	AT5G38940	AT5G38940	1
AT3G16500	PAP1	inhibits	AT5G48430	AT5G48430	1
AT3G16500	PAP1	activates	AT2G22122	AT2G22122	0.92
AT3G16500	PAP1	inhibits	AT5G61590	ERF107	0.68
AT3G23240	ERF1	activates	AT1G68765	IDA	1
AT3G23240	ERF1	activates	AT2G35270	GIK	1
AT3G24520	HSFC1	activates	AT5G42825	AT5G42825	1
AT3G46600	AT3G46600	activates	AT2G34600	JAZ7	1
AT3G48920	MYB45	activates	AT2G34600	JAZ7	1
AT3G50060	MYB77	inhibits	AT4G15150	AT4G15150	1
AT4G04890	PDF2	inhibits	AT4G32860	AT4G32860	1
AT4G11070	WRKY41	activates	AT1G66730	LIG6	1
AT4G11070	WRKY41	activates	AT2G20670	AT2G20670	1
AT4G11070	WRKY41	activates	AT3G22780	TSO1	1
AT4G11070	WRKY41	activates	AT4G01650	AT4G01650	1
AT4G11070	WRKY41	activates	AT5G42825	AT5G42825	1
AT4G11070	WRKY41	activates	AT5G45700	AT5G45700	1
AT4G11070	WRKY41	inhibits	AT4G37300	MEE59	1
AT4G11070	WRKY41	activates	AT3G48180	AT3G48180	0.94
AT4G11070	WRKY41	inhibits	AT5G44050	AT5G44050	0.48
AT4G16141	GATA17L	activates	AT3G22840	ELIP1	1
AT4G16141	GATA17L	inhibits	AT5G63860	UVR8	1
AT4G16141	GATA17L	activates	AT1G53920	GLIP5	0.98
AT4G16141	GATA17L	activates	AT5G13490	AAC2	0.76
AT4G16141	GATA17L	activates	AT5G06860	PGIP1	0.66
AT4G17500	ERF-1	activates	AT2G30040	MAPKKK14	1
AT4G17500	ERF-1	activates	AT2G44080	ARL	1
AT4G17500	ERF-1	activates	AT5G04340	ZAT6	1
AT4G18880	HSF A4A	activates	AT1G67310	AT1G67310	1
AT4G18880	HSF A4A	activates	AT4G20020	MORF1	1
AT4G18880	HSF A4A	activates	AT5G52890	AT5G52890	1
AT4G18880	HSF A4A	activates	AT4G11070	WRKY41	0.9
AT4G29930	AT4G29930	activates	AT1G27020	AT1G27020	1
AT4G29930	AT4G29930	activates	AT2G16660	AT2G16660	1
AT4G29930	AT4G29930	activates	AT2G18193	AT2G18193	1
AT4G29930	AT4G29930	activates	AT2G38240	AT2G38240	1
AT4G29930	AT4G29930	activates	AT2G46180	GC4	1
AT4G29930	AT4G29930	activates	AT5G12270	AT5G12270	1
AT4G29930	AT4G29930	activates	AT5G40590	AT5G40590	1
AT4G29930	AT4G29930	activates	AT5G62360	AT5G62360	1
AT4G29930	AT4G29930	inhibits	AT1G15670	AT1G15670	1
AT4G29930	AT4G29930	inhibits	AT5G19890	AT5G19890	1
AT4G29930	AT4G29930	activates	AT3G45160	AT3G45160	0.96
AT4G29930	AT4G29930	activates	AT4G29690	AT4G29690	0.52
AT4G31800	WRKY18	activates	AT2G46510	AIB	1
AT4G31800	WRKY18	activates	AT4G08950	EXO	1
AT4G31800	WRKY18	inhibits	AT2G06050	OPR3	1
AT4G31800	WRKY18	inhibits	AT4G36950	MAPKKK21	1
AT4G31800	WRKY18	inhibits	AT2G19570	CDA1	0.96
AT4G31800	WRKY18	inhibits	AT1G17380	JAZ5	0.86
AT4G31800	WRKY18	activates	AT5G13220	JAZ10	0.78
AT4G31800	WRKY18	activates	AT1G72450	JAZ6	0.52
AT4G32800	ERF043	activates	AT5G40590	AT5G40590	1
AT4G32800	ERF043	inhibits	AT1G55525	AT1G55525	1
AT4G32800	ERF043	inhibits	AT2G18193	AT2G18193	1
AT4G33880	RSL2	activates	AT1G21050	AT1G21050	1
AT4G33880	RSL2	activates	AT5G14580	AT5G14580	1
AT4G33880	RSL2	inhibits	AT3G16500	PAP1	1
AT4G33880	RSL2	inhibits	AT3G48920	MYB45	1
AT4G33880	RSL2	inhibits	AT5G65530	AT5G65530	1
AT4G33880	RSL2	inhibits	AT5G64700	UMAMIT21	0.98
AT4G33880	RSL2	inhibits	AT1G76560	CP12-3	0.84
AT4G33880	RSL2	activates	AT5G56080	NAS2	0.42
AT4G34000	ABF3	inhibits	AT3G14940	PPC3	1
AT4G34410	RRTF1	activates	AT4G31800	WRKY18	1
AT4G34410	RRTF1	activates	AT4G36950	MAPKKK21	1
AT4G34410	RRTF1	activates	AT4G08950	EXO	0.98
AT4G34410	RRTF1	inhibits	AT2G06050	OPR3	0.92
AT4G34410	RRTF1	inhibits	AT1G72450	JAZ6	0.74
AT4G34410	RRTF1	inhibits	AT2G46510	AIB	0.62
AT4G36990	HSF4	activates	AT1G61730	AT1G61730	1
AT4G36990	HSF4	activates	AT1G63100	SCL28	1
AT4G36990	HSF4	activates	AT2G16060	HB1	1
AT4G36990	HSF4	activates	AT3G28550	AT3G28550	1
AT4G36990	HSF4	activates	AT5G10960	AT5G10960	1
AT4G36990	HSF4	activates	AT5G47140	GATA27	1
AT4G36990	HSF4	inhibits	AT1G27290	AT1G27290	1
AT4G36990	HSF4	inhibits	AT1G67920	AT1G67920	1
AT4G36990	HSF4	inhibits	AT2G30340	LBD13	1
AT4G36990	HSF4	inhibits	AT2G47590	PHR2	1
AT4G36990	HSF4	inhibits	AT3G49010	BBC1	1
AT4G36990	HSF4	inhibits	AT4G10130	AT4G10130	1
AT4G36990	HSF4	inhibits	AT4G22570	APT3	1
AT4G36990	HSF4	inhibits	AT5G44050	AT5G44050	1
AT4G36990	HSF4	inhibits	AT5G47100	CBL9	1
AT4G36990	HSF4	activates	AT5G11990	AT5G11990	0.72
AT4G36990	HSF4	activates	AT3G05220	AT3G05220	0.34
AT5G04340	ZAT6	inhibits	AT2G44080	ARL	1
AT5G07580	ERF106	activates	AT1G24530	AT1G24530	1
AT5G07580	ERF106	activates	AT2G43535	AT2G43535	1
AT5G07580	ERF106	activates	AT2G44710	AT2G44710	1
AT5G07580	ERF106	activates	AT3G10985	SAG20	1
AT5G07580	ERF106	activates	AT3G13780	AT3G13780	1
AT5G07580	ERF106	activates	AT3G23150	ETR2	1
AT5G07580	ERF106	activates	AT3G46650	AT3G46650	1
AT5G07580	ERF106	activates	AT3G46700	AT3G46700	1
AT5G07580	ERF106	activates	AT4G29905	AT4G29905	1
AT5G07580	ERF106	activates	AT4G33960	AT4G33960	1
AT5G07580	ERF106	activates	AT4G39675	AT4G39675	1
AT5G07580	ERF106	activates	AT5G61590	ERF107	1
AT5G07580	ERF106	inhibits	AT1G28330	DYL1	1
AT5G07580	ERF106	inhibits	AT1G49570	AT1G49570	1
AT5G07580	ERF106	inhibits	AT2G22122	AT2G22122	1
AT5G07580	ERF106	inhibits	AT2G40330	PYL6	1
AT5G07580	ERF106	inhibits	AT3G10020	AT3G10020	1
AT5G07580	ERF106	inhibits	AT4G14580	CIPK4	1
AT5G07580	ERF106	inhibits	AT5G20250	DIN10	1
AT5G07580	ERF106	inhibits	AT4G00752	AT4G00752	0.56
AT5G07580	ERF106	inhibits	AT1G61590	AT1G61590	0.5
AT5G07580	ERF106	activates	AT2G26370	AT2G26370	0.34
AT5G12850	TZF8	activates	AT1G77525	AT1G77525	1
AT5G12850	TZF8	activates	AT3G48180	AT3G48180	1
AT5G12850	TZF8	activates	AT5G14580	AT5G14580	1
AT5G12850	TZF8	activates	AT5G46030	AT5G46030	1
AT5G12850	TZF8	inhibits	AT1G63295	AT1G63295	1
AT5G12850	TZF8	inhibits	AT3G56370	AT3G56370	1
AT5G12850	TZF8	inhibits	AT5G55480	SVL1	1
AT5G12850	TZF8	activates	AT3G10985	SAG20	0.86
AT5G12850	TZF8	activates	AT3G16500	PAP1	0.86
AT5G12850	TZF8	activates	AT2G31081	CLE4	0.62
AT5G12850	TZF8	activates	AT3G03190	GSTF11	0.36
AT5G13220	JAZ10	activates	AT1G70700	JAZ9	1
AT5G13220	JAZ10	activates	AT3G09950	AT3G09950	1
AT5G13220	JAZ10	inhibits	AT3G22275	JAZ13	1
AT5G13220	JAZ10	inhibits	AT5G19110	AT5G19110	1
AT5G37260	RVE2	activates	AT1G63940	MDAR6	1
AT5G43650	BHLH92	activates	AT1G28480	GRX480	1
AT5G43650	BHLH92	activates	AT4G08950	EXO	1
AT5G43650	BHLH92	inhibits	AT1G51913	AT1G51913	1
AT5G43650	BHLH92	inhibits	AT2G41100	TCH3	1
AT5G43650	BHLH92	inhibits	AT4G31800	WRKY18	1
AT5G43650	BHLH92	inhibits	AT4G36950	MAPKKK21	1
AT5G43650	BHLH92	activates	AT2G46510	AIB	0.96
AT5G44180	RLT2	activates	AT3G03750	SDG20	1
AT5G44180	RLT2	inhibits	AT5G63950	CHR24	1
AT5G47140	GATA27	activates	AT3G49570	LSU3	1
AT5G47140	GATA27	inhibits	AT1G17530	TIM23-1	1
AT5G47140	GATA27	inhibits	AT1G67920	AT1G67920	1
AT5G47140	GATA27	inhibits	AT3G45210	AT3G45210	1
AT5G47140	GATA27	inhibits	AT5G47100	CBL9	1
AT5G47140	GATA27	inhibits	AT3G07425	AT3G07425	0.54
AT5G51190	ERF105	inhibits	AT4G20020	MORF1	1
AT5G58010	LRL3	inhibits	AT1G31750	AT1G31750	1
AT5G58010	LRL3	activates	AT5G63860	UVR8	0.84
AT5G60120	TOE2	activates	AT1G56580	SVB	1
AT5G60120	TOE2	inhibits	AT5G65880	AT5G65880	0.78
AT5G61430	NAC100	activates	AT1G51370	AT1G51370	1
AT5G61590	ERF107	activates	AT1G24530	AT1G24530	1
AT5G61590	ERF107	activates	AT2G46830	CCA1	1
AT5G61590	ERF107	activates	AT3G13780	AT3G13780	1
AT5G61590	ERF107	activates	AT3G46650	AT3G46650	1
AT5G61590	ERF107	activates	AT4G29905	AT4G29905	1
AT5G61590	ERF107	activates	AT4G39675	AT4G39675	1
AT5G61590	ERF107	activates	AT5G07580	ERF106	1
AT5G61590	ERF107	activates	AT5G53880	AT5G53880	1
AT5G61590	ERF107	inhibits	AT1G61590	AT1G61590	1
AT5G61590	ERF107	inhibits	AT2G22122	AT2G22122	1
AT5G61590	ERF107	inhibits	AT2G40330	PYL6	1
AT5G61590	ERF107	inhibits	AT3G10020	AT3G10020	1
AT5G61590	ERF107	inhibits	AT4G32480	AT4G32480	1
AT5G61590	ERF107	inhibits	AT5G20250	DIN10	1
AT5G61590	ERF107	inhibits	AT5G60770	NRT2.4	1
AT5G61590	ERF107	activates	AT2G43535	AT2G43535	0.78
AT5G61590	ERF107	activates	AT5G48430	AT5G48430	0.78
AT5G61590	ERF107	inhibits	AT5G19890	AT5G19890	0.74
AT5G61590	ERF107	activates	AT1G64390	GH9C2	0.56
AT5G61590	ERF107	inhibits	AT3G12320	AT3G12320	0.5
AT5G61590	ERF107	activates	AT1G49230	AT1G49230	0.34
AT5G67300	MYBR1	activates	AT1G08920	ESL1	1
AT5G67300	MYBR1	activates	AT1G16370	41918	1
AT5G67300	MYBR1	activates	AT2G20562	AT2G20562	1
AT5G67300	MYBR1	inhibits	AT2G32150	AT2G32150	1
AT5G67300	MYBR1	inhibits	AT4G31820	ENP	1

## Sheet: C_10mM
Regulator	RegulatorName	RegulationType	Target	TargetName	IterationPresence
AT1G03040	BHLH007	activates	AT1G63100	AT1G63100	1
AT1G03040	BHLH007	activates	AT2G36890	RAX2	1
AT1G03040	BHLH007	activates	AT2G41550	AT2G41550	1
AT1G03040	BHLH007	activates	AT3G53500	RS2Z32	1
AT1G03040	BHLH007	activates	AT4G11070	WRKY41	1
AT1G03040	BHLH007	activates	AT1G11240	AT1G11240	0.92
AT1G03040	BHLH007	activates	AT5G11990	AT5G11990	0.64
AT1G03040	BHLH007	inhibits	AT3G02400	FHA3	0.58
AT1G03040	BHLH007	inhibits	AT3G42150	AT3G42150	0.5
AT1G03040	BHLH007	activates	AT3G63300	FKD1	0.44
AT1G03840	MGP	activates	AT5G56080	NAS2	1
AT1G13260	RAV1	activates	AT3G30775	ERD5	1
AT1G17380	JAZ5	activates	AT1G74950	JAZ2	1
AT1G17380	JAZ5	activates	AT2G34600	JAZ7	1
AT1G17380	JAZ5	inhibits	AT3G44870	AT3G44870	1
AT1G17380	JAZ5	inhibits	AT2G36650	AT2G36650	0.96
AT1G43160	RAP2.6	activates	AT1G58230	AT1G58230	1
AT1G43160	RAP2.6	activates	AT1G60390	PG1	1
AT1G43160	RAP2.6	activates	AT1G64160	DIR5	1
AT1G43160	RAP2.6	activates	AT2G02630	AT2G02630	1
AT1G43160	RAP2.6	activates	AT2G16660	AT2G16660	1
AT1G43160	RAP2.6	activates	AT2G18193	AT2G18193	1
AT1G43160	RAP2.6	activates	AT2G38240	AT2G38240	1
AT1G43160	RAP2.6	activates	AT3G59220	PRN	1
AT1G43160	RAP2.6	activates	AT3G60490	ERF35	1
AT1G43160	RAP2.6	activates	AT4G11300	AT4G11300	1
AT1G43160	RAP2.6	activates	AT4G22610	AT4G22610	1
AT1G43160	RAP2.6	activates	AT4G29690	AT4G29690	1
AT1G43160	RAP2.6	activates	AT4G29930	AT4G29930	1
AT1G43160	RAP2.6	activates	AT5G52310	LTI78	1
AT1G43160	RAP2.6	inhibits	AT5G55090	MAPKKK15	1
AT1G43160	RAP2.6	inhibits	AT5G57785	AT5G57785	1
AT1G43160	RAP2.6	activates	AT5G28510	BGLU24	0.96
AT1G43160	RAP2.6	activates	AT5G47710	AT5G47710	0.48
AT1G43160	RAP2.6	activates	AT2G31081	CLE4	0.46
AT1G61730	AT1G61730	activates	AT1G70260	UMAMIT36	1
AT1G61730	AT1G61730	activates	AT1G21520	AT1G21520	0.76
AT1G61730	AT1G61730	activates	AT3G15540	IAA19	0.66
AT1G63100	SCL28	activates	AT1G06670	NIH	1
AT1G63100	SCL28	activates	AT1G64400	LACS3	1
AT1G63100	SCL28	activates	AT1G70900	AT1G70900	1
AT1G63100	SCL28	activates	AT2G19260	AT2G19260	1
AT1G63100	SCL28	activates	AT2G41550	AT2G41550	1
AT1G63100	SCL28	activates	AT3G22520	AT3G22520	1
AT1G63100	SCL28	activates	AT4G36520	AT4G36520	1
AT1G63100	SCL28	activates	AT5G40340	AT5G40340	1
AT1G63100	SCL28	activates	AT5G41790	CIP1	1
AT1G63100	SCL28	activates	AT5G62330	AT5G62330	1
AT1G63100	SCL28	inhibits	AT3G42150	AT3G42150	1
AT1G63100	SCL28	inhibits	AT4G01140	AT4G01140	1
AT1G63100	SCL28	activates	AT1G11240	AT1G11240	0.98
AT1G63100	SCL28	activates	AT3G53500	RS2Z32	0.98
AT1G63100	SCL28	inhibits	AT3G02400	FHA3	0.62
AT1G63100	SCL28	activates	AT3G02620	AT3G02620	0.6
AT1G63100	SCL28	activates	AT5G11990	AT5G11990	0.6
AT1G63100	SCL28	activates	AT1G03040	BHLH007	0.44
AT1G67310	AT1G67310	activates	AT2G44710	AT2G44710	0.98
AT1G70700	JAZ9	activates	AT1G55525	AT1G55525	1
AT1G70700	JAZ9	activates	AT3G09940	MDHAR	1
AT1G70700	JAZ9	activates	AT4G21830	MSRB7	1
AT1G70700	JAZ9	activates	AT5G13220	JAZ10	1
AT1G70700	JAZ9	activates	AT5G19110	AT5G19110	1
AT1G70700	JAZ9	inhibits	AT1G08920	ESL1	1
AT1G70700	JAZ9	inhibits	AT4G18280	AT4G18280	1
AT1G70700	JAZ9	activates	AT5G05730	ASA1	0.4
AT1G72450	JAZ6	activates	AT2G34600	JAZ7	1
AT1G72450	JAZ6	activates	AT2G36650	AT2G36650	1
AT1G72450	JAZ6	inhibits	AT1G17380	JAZ5	1
AT1G72450	JAZ6	inhibits	AT3G44870	AT3G44870	1
AT1G72450	JAZ6	inhibits	AT4G15150	AT4G15150	1
AT1G72450	JAZ6	inhibits	AT4G31800	WRKY18	1
AT1G74950	JAZ2	activates	AT1G17380	JAZ5	1
AT1G74950	JAZ2	activates	AT2G36650	AT2G36650	1
AT1G80840	WRKY40	activates	AT1G17380	JAZ5	1
AT1G80840	WRKY40	activates	AT1G72450	JAZ6	1
AT1G80840	WRKY40	activates	AT2G36650	AT2G36650	1
AT1G80840	WRKY40	activates	AT4G15150	AT4G15150	1
AT1G80840	WRKY40	activates	AT4G31800	WRKY18	1
AT1G80840	WRKY40	activates	AT2G34600	JAZ7	0.98
AT1G80840	WRKY40	activates	AT4G17615	CBL1	0.84
AT2G01430	HB17	inhibits	AT1G65570	AT1G65570	1
AT2G01430	HB17	inhibits	AT5G04950	NAS1	1
AT2G19260	AT2G19260	activates	AT1G06670	NIH	1
AT2G19260	AT2G19260	activates	AT1G80600	WIN1	1
AT2G19260	AT2G19260	activates	AT1G80810	AT1G80810	1
AT2G19260	AT2G19260	activates	AT4G36520	AT4G36520	1
AT2G19260	AT2G19260	activates	AT5G40340	AT5G40340	1
AT2G19260	AT2G19260	activates	AT5G40450	AT5G40450	1
AT2G19260	AT2G19260	activates	ATMG01390	ATMG01390	1
AT2G19260	AT2G19260	inhibits	AT2G33435	AT2G33435	1
AT2G19260	AT2G19260	inhibits	AT5G49640	AT5G49640	0.84
AT2G23290	MYB70	activates	AT1G23870	TPS9	1
AT2G23290	MYB70	inhibits	AT2G47160	BOR1	1
AT2G23290	MYB70	inhibits	AT3G07440	AT3G07440	1
AT2G23290	MYB70	activates	AT3G48990	AAE3	0.92
AT2G23290	MYB70	activates	AT5G61590	ERF107	0.7
AT2G30340	LBD13	activates	AT2G36680	AT2G36680	1
AT2G30340	LBD13	activates	AT4G39720	AT4G39720	1
AT2G30340	LBD13	activates	AT3G28550	AT3G28550	0.88
AT2G30340	LBD13	activates	AT3G06590	AIF2	0.7
AT2G30340	LBD13	activates	AT5G35190	EXT13	0.5
AT2G30340	LBD13	activates	AT1G53645	AT1G53645	0.4
AT2G33550	ASR3	activates	AT1G77760	NIA1	1
AT2G34600	JAZ7	activates	AT1G72450	JAZ6	1
AT2G34600	JAZ7	activates	AT4G31800	WRKY18	1
AT2G34600	JAZ7	inhibits	AT1G17380	JAZ5	1
AT2G34600	JAZ7	inhibits	AT2G36650	AT2G36650	1
AT2G34600	JAZ7	inhibits	AT4G15150	AT4G15150	1
AT2G38250	AT2G38250	activates	AT1G06290	ACX3	1
AT2G38250	AT2G38250	activates	AT4G16141	AT4G16141	1
AT2G38250	AT2G38250	activates	AT4G17940	AT4G17940	1
AT2G40140	CZF1	activates	AT1G62370	AT1G62370	1
AT2G40140	CZF1	activates	AT2G16500	ADC1	1
AT2G43140	BHLH129	activates	AT2G39530	AT2G39530	1
AT2G43140	BHLH129	activates	AT2G47160	BOR1	1
AT2G43140	BHLH129	activates	AT3G12320	AT3G12320	1
AT2G43140	BHLH129	activates	AT5G07460	PMSR2	1
AT2G43140	BHLH129	activates	AT5G25110	CIPK25	1
AT2G43140	BHLH129	activates	AT5G61590	ERF107	1
AT2G43140	BHLH129	inhibits	AT3G03670	AT3G03670	1
AT2G43140	BHLH129	inhibits	AT2G43820	UGT74F2	0.94
AT2G43140	BHLH129	activates	AT5G46050	PTR3	0.92
AT2G43140	BHLH129	activates	AT3G48990	AAE3	0.9
AT2G43140	BHLH129	activates	AT2G40330	PYL6	0.38
AT2G44840	ERF13	activates	AT1G12200	FMO	1
AT2G44840	ERF13	activates	AT4G15150	AT4G15150	1
AT2G44840	ERF13	inhibits	AT4G31800	WRKY18	1
AT2G44840	ERF13	activates	AT2G34600	JAZ7	0.96
AT2G44840	ERF13	activates	AT4G17615	CBL1	0.9
AT2G44840	ERF13	activates	AT2G41100	TCH3	0.84
AT2G44840	ERF13	inhibits	AT1G72450	JAZ6	0.78
AT2G44840	ERF13	activates	AT1G76650	CML38	0.6
AT2G46510	AIB	activates	AT4G36950	MAPKKK21	1
AT2G46830	CCA1	activates	AT1G23880	AT1G23880	1
AT2G46830	CCA1	activates	AT1G27020	AT1G27020	1
AT2G46830	CCA1	activates	AT1G49230	AT1G49230	1
AT2G46830	CCA1	activates	AT1G49570	AT1G49570	1
AT2G46830	CCA1	activates	AT1G70880	AT1G70880	1
AT2G46830	CCA1	activates	AT2G19800	MIOX2	1
AT2G46830	CCA1	activates	AT2G43535	AT2G43535	1
AT2G46830	CCA1	activates	AT3G10020	AT3G10020	1
AT2G46830	CCA1	activates	AT3G15450	AT3G15450	1
AT2G46830	CCA1	activates	AT3G23150	ETR2	1
AT2G46830	CCA1	activates	AT4G39675	AT4G39675	1
AT2G46830	CCA1	activates	AT5G07010	ST2A	1
AT2G46830	CCA1	activates	AT5G07580	ERF106	1
AT2G46830	CCA1	activates	AT5G28510	BGLU24	1
AT2G46830	CCA1	inhibits	AT1G28330	DYL1	1
AT2G46830	CCA1	inhibits	AT2G05620	PGR5	1
AT2G46830	CCA1	inhibits	AT4G14580	CIPK4	1
AT2G46830	CCA1	inhibits	AT5G19890	AT5G19890	1
AT2G46830	CCA1	inhibits	AT5G53750	AT5G53750	1
AT2G46830	CCA1	inhibits	AT5G06860	PGIP1	0.9
AT3G02400	FHA3	activates	AT1G29000	AT1G29000	1
AT3G02400	FHA3	activates	AT2G37080	RIP2	1
AT3G02400	FHA3	activates	AT4G01140	AT4G01140	1
AT3G02400	FHA3	inhibits	AT1G11240	AT1G11240	1
AT3G02400	FHA3	inhibits	AT1G20970	AT1G20970	1
AT3G02400	FHA3	inhibits	AT1G63100	SCL28	1
AT3G02400	FHA3	inhibits	AT1G80600	WIN1	1
AT3G02400	FHA3	inhibits	AT3G06590	AIF2	1
AT3G02400	FHA3	inhibits	AT5G03905	AT5G03905	1
AT3G02400	FHA3	activates	AT3G42150	AT3G42150	0.86
AT3G02400	FHA3	inhibits	AT1G26820	RNS3	0.86
AT3G02400	FHA3	inhibits	AT1G11655	AT1G11655	0.64
AT3G02400	FHA3	activates	AT1G03910	AT1G03910	0.5
AT3G02400	FHA3	inhibits	AT5G62330	AT5G62330	0.42
AT3G06590	AIF2	activates	AT1G53645	AT1G53645	1
AT3G06590	AIF2	activates	AT2G36680	AT2G36680	1
AT3G06590	AIF2	inhibits	AT2G30340	LBD13	1
AT3G06590	AIF2	inhibits	AT3G02400	FHA3	1
AT3G06590	AIF2	activates	AT1G23720	AT1G23720	0.98
AT3G06590	AIF2	activates	AT4G20020	MORF1	0.9
AT3G06590	AIF2	activates	AT5G65520	AT5G65520	0.78
AT3G06590	AIF2	activates	AT4G37400	CYP81F3	0.64
AT3G06590	AIF2	inhibits	AT2G43610	AT2G43610	0.42
AT3G06590	AIF2	activates	AT5G03905	AT5G03905	0.38
AT3G15540	IAA19	activates	AT3G14240	AT3G14240	1
AT3G15540	IAA19	activates	AT3G57540	AT3G57540	1
AT3G15540	IAA19	activates	AT5G05990	AT5G05990	1
AT3G15540	IAA19	activates	AT5G45700	AT5G45700	1
AT3G15540	IAA19	inhibits	AT5G50100	AT5G50100	1
AT3G16500	PAP1	activates	AT4G33960	AT4G33960	1
AT3G16500	PAP1	inhibits	AT3G49570	LSU3	1
AT3G16500	PAP1	inhibits	AT4G37300	MEE59	1
AT3G16500	PAP1	inhibits	AT5G36297	AT5G36297	0.86
AT3G16500	PAP1	inhibits	AT2G46995	AT2G46995	0.58
AT3G22780	TSO1	activates	AT3G46740	TOC75-III	1
AT3G23240	ERF1	activates	AT2G44080	ARL	1
AT3G24520	HSFC1	activates	AT1G09620	AT1G09620	1
AT3G24520	HSFC1	activates	AT1G52347	AT1G52347	1
AT3G24520	HSFC1	activates	AT1G61667	AT1G61667	1
AT3G24520	HSFC1	activates	AT1G62045	AT1G62045	1
AT3G24520	HSFC1	activates	AT1G74060	AT1G74060	1
AT3G24520	HSFC1	activates	AT3G07425	AT3G07425	1
AT3G24520	HSFC1	activates	AT3G49010	BBC1	1
AT3G24520	HSFC1	activates	AT4G22570	APT3	1
AT3G24520	HSFC1	activates	AT4G30630	AT4G30630	1
AT3G24520	HSFC1	activates	AT5G09978	PEP7	1
AT3G24520	HSFC1	activates	AT5G38005	AT5G38005	1
AT3G24520	HSFC1	activates	AT5G42060	AT5G42060	1
AT3G24520	HSFC1	activates	AT5G47140	GATA27	1
AT3G24520	HSFC1	inhibits	AT1G67920	AT1G67920	1
AT3G24520	HSFC1	inhibits	AT3G58610	AT3G58610	1
AT3G24520	HSFC1	inhibits	AT5G02870	AT5G02870	1
AT3G24520	HSFC1	activates	AT3G14240	AT3G14240	0.98
AT3G24520	HSFC1	activates	AT3G45210	AT3G45210	0.98
AT3G24520	HSFC1	activates	AT3G08943	AT3G08943	0.9
AT3G24520	HSFC1	inhibits	AT1G43790	TED6	0.84
AT3G43440	JAZ11	activates	AT2G27150	AAO3	0.5
AT3G48920	MYB45	activates	AT4G37300	MEE59	0.58
AT3G48920	MYB45	activates	AT2G41310	RR3	0.44
AT3G50060	MYB77	activates	AT4G17615	CBL1	0.66
AT3G50060	MYB77	activates	AT1G76650	CML38	0.4
AT3G60490	ERF35	activates	AT1G19520	NFD5	1
AT3G60490	ERF35	activates	AT1G43160	RAP2.6	1
AT3G60490	ERF35	activates	AT1G64160	DIR5	1
AT3G60490	ERF35	activates	AT2G16660	AT2G16660	1
AT3G60490	ERF35	activates	AT3G46650	AT3G46650	1
AT3G60490	ERF35	activates	AT5G28510	BGLU24	1
AT3G60490	ERF35	activates	AT5G52310	LTI78	1
AT3G60490	ERF35	inhibits	AT3G10960	AZG1	0.98
AT3G60490	ERF35	activates	AT4G22610	AT4G22610	0.82
AT3G61850	DAG1	activates	AT2G43535	AT2G43535	1
AT4G04890	PDF2	activates	AT5G48940	AT5G48940	1
AT4G04890	PDF2	inhibits	AT2G43590	AT2G43590	1
AT4G04890	PDF2	inhibits	AT5G55480	SVL1	1
AT4G11070	WRKY41	activates	AT3G03680	AT3G03680	1
AT4G11070	WRKY41	activates	AT3G22520	AT3G22520	1
AT4G11070	WRKY41	activates	AT5G38940	AT5G38940	1
AT4G16141	AT4G16141	activates	AT2G38250	AT2G38250	1
AT4G17500	ERF-1	activates	AT1G36640	AT1G36640	1
AT4G17500	ERF-1	activates	AT2G30040	MAPKKK14	0.96
AT4G17500	ERF-1	activates	AT3G23240	ERF1	0.94
AT4G29930	AT4G29930	activates	AT1G69870	NRT1.7	1
AT4G29930	AT4G29930	activates	AT5G55090	MAPKKK15	1
AT4G29930	AT4G29930	inhibits	AT2G18193	AT2G18193	1
AT4G29930	AT4G29930	inhibits	AT5G05730	ASA1	1
AT4G29930	AT4G29930	inhibits	AT5G19110	AT5G19110	1
AT4G29930	AT4G29930	inhibits	AT5G40590	AT5G40590	0.5
AT4G31800	WRKY18	inhibits	AT1G17380	JAZ5	1
AT4G31800	WRKY18	inhibits	AT1G72450	JAZ6	1
AT4G31800	WRKY18	inhibits	AT2G32150	AT2G32150	1
AT4G31800	WRKY18	inhibits	AT4G15150	AT4G15150	1
AT4G31800	WRKY18	activates	AT2G36650	AT2G36650	0.96
AT4G31800	WRKY18	activates	AT4G36950	MAPKKK21	0.92
AT4G31800	WRKY18	activates	AT2G34600	JAZ7	0.88
AT4G31800	WRKY18	inhibits	AT1G70130	AT1G70130	0.46
AT4G32800	ERF043	inhibits	AT2G16660	AT2G16660	0.96
AT4G33880	RSL2	activates	AT1G20340	DRT112	1
AT4G33880	RSL2	inhibits	ATCG00740	ATCG00740	0.96
AT4G33880	RSL2	activates	AT5G36297	AT5G36297	0.9
AT4G34000	ABF3	activates	AT2G36680	AT2G36680	1
AT4G34000	ABF3	inhibits	AT3G05220	AT3G05220	1
AT4G34000	ABF3	inhibits	AT3G53500	RS2Z32	1
AT4G34000	ABF3	activates	AT2G30340	LBD13	0.98
AT4G34000	ABF3	inhibits	AT1G14910	AT1G14910	0.5
AT4G34410	RRTF1	activates	AT1G17380	JAZ5	1
AT4G34410	RRTF1	activates	AT1G20310	AT1G20310	1
AT4G34410	RRTF1	activates	AT4G15150	AT4G15150	1
AT4G34410	RRTF1	inhibits	AT1G72450	JAZ6	1
AT4G34410	RRTF1	inhibits	AT4G31800	WRKY18	1
AT4G34410	RRTF1	activates	AT2G34600	JAZ7	0.98
AT4G34410	RRTF1	activates	AT2G41100	TCH3	0.94
AT4G36740	HB40	activates	AT3G16500	PAP1	1
AT4G36740	HB40	activates	AT4G37300	MEE59	1
AT4G36740	HB40	activates	AT1G73885	AT1G73885	0.96
AT4G36990	HSF4	activates	AT1G02840	SR34	1
AT4G36990	HSF4	activates	AT1G21520	AT1G21520	1
AT4G36990	HSF4	activates	AT1G43790	TED6	1
AT4G36990	HSF4	activates	AT1G52347	AT1G52347	1
AT4G36990	HSF4	activates	AT1G61667	AT1G61667	1
AT4G36990	HSF4	activates	AT1G62045	AT1G62045	1
AT4G36990	HSF4	activates	AT1G67785	AT1G67785	1
AT4G36990	HSF4	activates	AT3G49010	BBC1	1
AT4G36990	HSF4	activates	AT4G22570	APT3	1
AT4G36990	HSF4	activates	AT4G30630	AT4G30630	1
AT4G36990	HSF4	activates	AT4G30890	UBP24	1
AT4G36990	HSF4	activates	AT5G42060	AT5G42060	1
AT4G36990	HSF4	activates	AT5G53550	YSL3	1
AT4G36990	HSF4	inhibits	AT2G20562	AT2G20562	1
AT4G36990	HSF4	inhibits	AT3G12587	AT3G12587	1
AT4G36990	HSF4	inhibits	AT3G15358	AT3G15358	1
AT4G36990	HSF4	inhibits	AT3G55790	AT3G55790	1
AT4G36990	HSF4	inhibits	AT3G58610	AT3G58610	1
AT4G36990	HSF4	inhibits	AT4G10130	AT4G10130	1
AT4G36990	HSF4	activates	AT4G09620	AT4G09620	0.98
AT4G36990	HSF4	inhibits	AT1G67920	AT1G67920	0.98
AT4G36990	HSF4	inhibits	AT1G63295	AT1G63295	0.84
AT4G36990	HSF4	activates	AT3G24520	HSFC1	0.82
AT4G36990	HSF4	inhibits	AT3G22260	AT3G22260	0.78
AT4G36990	HSF4	activates	AT1G36622	AT1G36622	0.56
AT4G38340	AT4G38340	activates	AT2G22122	AT2G22122	1
AT4G38340	AT4G38340	inhibits	AT4G01430	UMAMIT29	1
AT5G07580	ERF106	activates	AT1G70880	AT1G70880	1
AT5G07580	ERF106	activates	AT4G14580	CIPK4	1
AT5G07580	ERF106	inhibits	AT2G43535	AT2G43535	1
AT5G07580	ERF106	inhibits	AT3G10020	AT3G10020	1
AT5G07580	ERF106	inhibits	AT3G23150	ETR2	1
AT5G07580	ERF106	inhibits	AT4G39675	AT4G39675	1
AT5G07580	ERF106	inhibits	AT5G61590	ERF107	1
AT5G07580	ERF106	activates	AT1G49570	AT1G49570	0.94
AT5G07580	ERF106	inhibits	AT1G28330	DYL1	0.94
AT5G07680	NAC080	inhibits	AT1G47960	C/VIF1	1
AT5G12850	TZF8	inhibits	AT1G09570	PHYA	1
AT5G12850	TZF8	inhibits	AT2G22125	CSI1	1
AT5G12850	TZF8	inhibits	AT5G28850	AT5G28850	1
AT5G12850	TZF8	inhibits	AT5G65700	BAM1	1
AT5G13220	JAZ10	activates	AT1G55525	AT1G55525	1
AT5G13220	JAZ10	activates	AT1G70700	JAZ9	1
AT5G13220	JAZ10	activates	AT3G09940	MDHAR	1
AT5G13220	JAZ10	activates	AT4G18280	AT4G18280	1
AT5G13220	JAZ10	activates	AT4G21840	MSRB8	1
AT5G13220	JAZ10	activates	AT5G05730	ASA1	1
AT5G13220	JAZ10	inhibits	AT4G08300	UMAMIT17	1
AT5G13220	JAZ10	inhibits	AT4G21830	MSRB7	1
AT5G13220	JAZ10	inhibits	AT4G29930	AT4G29930	1
AT5G13220	JAZ10	inhibits	AT5G19110	AT5G19110	1
AT5G43170	ZF3	inhibits	AT3G02140	TMAC2	1
AT5G43650	BHLH92	activates	AT4G15150	AT4G15150	1
AT5G43650	BHLH92	inhibits	AT2G34600	JAZ7	1
AT5G43650	BHLH92	inhibits	AT4G31800	WRKY18	1
AT5G43650	BHLH92	inhibits	AT1G72450	JAZ6	0.98
AT5G43650	BHLH92	activates	AT4G17615	CBL1	0.96
AT5G43650	BHLH92	activates	AT4G18880	HSF A4A	0.34
AT5G44180	RLT2	activates	AT1G80270	PPR596	1
AT5G44180	RLT2	inhibits	AT1G48030	mtLPD1	1
AT5G44180	RLT2	inhibits	AT2G31270	CDT1A	1
AT5G44180	RLT2	inhibits	AT3G08947	AT3G08947	1
AT5G44180	RLT2	inhibits	AT5G56030	HSP81-2	1
AT5G44180	RLT2	inhibits	ATMG00020	ATMG00020	1
AT5G44180	RLT2	inhibits	AT3G44450	AT3G44450	0.96
AT5G44180	RLT2	inhibits	AT1G53680	GSTU28	0.6
AT5G47140	GATA27	activates	AT2G26250	KCS10	1
AT5G47140	GATA27	activates	AT3G05810	AT3G05810	1
AT5G47140	GATA27	activates	AT3G20330	PYRB	1
AT5G47140	GATA27	activates	AT3G21180	ACA9	1
AT5G47140	GATA27	activates	AT5G05500	MOP10	1
AT5G47140	GATA27	activates	AT5G36150	PEN3	1
AT5G47140	GATA27	activates	AT5G38005	AT5G38005	1
AT5G47140	GATA27	activates	AT5G42825	AT5G42825	1
AT5G47140	GATA27	activates	ATCG00480	ATCG00480	1
AT5G47140	GATA27	inhibits	AT1G27290	AT1G27290	1
AT5G47140	GATA27	inhibits	AT3G07425	AT3G07425	1
AT5G47140	GATA27	inhibits	AT3G45160	AT3G45160	1
AT5G47140	GATA27	inhibits	AT3G45210	AT3G45210	1
AT5G47140	GATA27	inhibits	AT4G13420	HAK5	1
AT5G47140	GATA27	inhibits	AT5G02870	AT5G02870	1
AT5G47140	GATA27	activates	AT3G49010	BBC1	0.98
AT5G47140	GATA27	activates	AT3G24520	HSFC1	0.62
AT5G58010	LRL3	inhibits	AT2G36680	AT2G36680	1
AT5G58010	LRL3	activates	AT2G30340	LBD13	0.46
AT5G61590	ERF107	activates	AT2G19800	MIOX2	1
AT5G61590	ERF107	activates	AT2G31081	CLE4	1
AT5G61590	ERF107	activates	AT2G40113	AT2G40113	1
AT5G61590	ERF107	activates	AT2G40330	PYL6	1
AT5G61590	ERF107	activates	AT2G43140	BHLH129	1
AT5G61590	ERF107	activates	AT2G47160	BOR1	1
AT5G61590	ERF107	activates	AT3G10020	AT3G10020	1
AT5G61590	ERF107	activates	AT3G12320	AT3G12320	1
AT5G61590	ERF107	activates	AT3G15450	AT3G15450	1
AT5G61590	ERF107	activates	AT3G48990	AAE3	1
AT5G61590	ERF107	activates	AT3G56370	AT3G56370	1
AT5G61590	ERF107	activates	AT3G60490	ERF35	1
AT5G61590	ERF107	activates	AT4G29905	AT4G29905	1
AT5G61590	ERF107	activates	AT4G39675	AT4G39675	1
AT5G61590	ERF107	activates	AT5G07580	ERF106	1
AT5G61590	ERF107	activates	AT5G20250	DIN10	1
AT5G61590	ERF107	activates	AT5G38940	AT5G38940	1
AT5G61590	ERF107	activates	AT5G62720	AT5G62720	1
AT5G61590	ERF107	activates	AT5G64120	AT5G64120	1
AT5G61590	ERF107	inhibits	AT2G22122	AT2G22122	1
AT5G61590	ERF107	inhibits	AT2G43820	UGT74F2	1
AT5G61590	ERF107	inhibits	AT5G26010	AT5G26010	1
AT5G61590	ERF107	inhibits	AT5G53750	AT5G53750	1
AT5G61590	ERF107	activates	AT2G48080	AT2G48080	0.98
AT5G61590	ERF107	activates	AT5G52310	LTI78	0.98
AT5G61590	ERF107	inhibits	AT1G64160	DIR5	0.98
AT5G61590	ERF107	inhibits	AT1G23870	TPS9	0.68
AT5G61590	ERF107	activates	AT5G07460	PMSR2	0.64
AT5G61590	ERF107	inhibits	AT1G72416	AT1G72416	0.52
AT5G61590	ERF107	activates	AT2G39530	AT2G39530	0.36
AT5G67300	MYBR1	activates	AT5G09980	PROPEP4	1
AT5G67300	MYBR1	inhibits	AT4G09620	AT4G09620	0.42

## Sheet: D_LRnetwork
source	source_name	target	target_name	width	sign
AT1G03040	AT1G03040	AT2G43140	AT2G43140	0.831463	1
AT1G03040	AT1G03040	AT2G44840	ERF13	0.831463	1
AT1G03040	AT1G03040	AT3G24520	HSFC1	0.168537	-1
AT1G03040	AT1G03040	AT5G61430	NAC100	0.831463	1
AT1G03840	MGP	AT1G67310	AT1G67310	0.168537	1
AT1G03840	MGP	AT2G30340	LBD13	0.168537	1
AT1G03840	MGP	AT3G03750	SDG20	0.168537	1
AT1G03840	MGP	AT5G37260	RVE2	0.168537	-1
AT1G13260	RAV1	AT1G03840	MGP	0.168537	1
AT1G13260	RAV1	AT1G72450	JAZ6	0.831463	-1
AT1G13260	RAV1	AT1G74950	TIFY10B	0.831463	1
AT1G13260	RAV1	AT1G80840	WRKY40	0.831463	1
AT1G13260	RAV1	AT2G46510	AIB	0.831463	1
AT1G13260	RAV1	AT4G18880	HSF A4A	0.831463	1
AT1G13260	RAV1	AT4G34410	RRTF1	0.831463	1
AT1G13260	RAV1	AT4G36990	HSF4	0.831463	1
AT1G13260	RAV1	AT5G07680	NAC080	0.831463	1
AT1G13260	RAV1	AT5G67300	MYBR1	0.831463	1
AT1G17380	JAZ5	AT3G15540	IAA19	0.831463	1
AT1G43160	RAP2.6	AT1G74950	TIFY10B	0.831463	1
AT1G43160	RAP2.6	AT1G80840	WRKY40	0.831463	-1
AT1G43160	RAP2.6	AT2G34600	JAZ7	0.831463	1
AT1G43160	RAP2.6	AT2G46510	AIB	0.831463	-1
AT1G43160	RAP2.6	AT3G48920	MYB45	0.831463	-1
AT1G43160	RAP2.6	AT4G18880	HSF A4A	0.831463	1
AT1G43160	RAP2.6	AT4G34410	RRTF1	0.831463	0
AT1G43160	RAP2.6	AT4G36990	HSF4	0.831463	1
AT1G43160	RAP2.6	AT5G07680	NAC080	0.831463	1
AT1G43160	RAP2.6	AT5G61590	AT5G61590	0.168537	-1
AT1G43160	RAP2.6	AT5G67300	MYBR1	0.831463	1
AT1G61730	AT1G61730	AT1G17380	JAZ5	0.168537	1
AT1G61730	AT1G61730	AT1G76890	GT2	0.831463	1
AT1G61730	AT1G61730	AT2G27110	FRS3	0.831463	-1
AT1G63100	AT1G63100	AT4G16141	AT4G16141	0.831463	1
AT1G70700	TIFY7	AT1G03840	MGP	0.168537	1
AT1G70700	TIFY7	AT1G72450	JAZ6	0.168537	-1
AT1G70700	TIFY7	AT3G22780	TSO1	0.831463	-1
AT1G70700	TIFY7	AT4G17500	ERF-1	0.831463	1
AT1G70700	TIFY7	AT4G31800	WRKY18	0.831463	1
AT1G70700	TIFY7	AT5G04340	ZAT6	0.831463	1
AT1G72450	JAZ6	AT1G17380	JAZ5	0.168537	1
AT1G74950	TIFY10B	AT1G03840	MGP	0.168537	-1
AT1G74950	TIFY10B	AT1G13260	RAV1	0.831463	1
AT1G74950	TIFY10B	AT1G43160	RAP2.6	0.831463	1
AT1G74950	TIFY10B	AT1G80840	WRKY40	0.831463	1
AT1G74950	TIFY10B	AT2G46510	AIB	0.831463	1
AT1G74950	TIFY10B	AT4G18880	HSF A4A	0.831463	1
AT1G74950	TIFY10B	AT4G34410	RRTF1	0.831463	1
AT1G74950	TIFY10B	AT4G36990	HSF4	0.831463	1
AT1G74950	TIFY10B	AT5G07680	NAC080	0.831463	1
AT1G74950	TIFY10B	AT5G67300	MYBR1	0.831463	1
AT1G76890	GT2	AT2G27110	FRS3	0.831463	-1
AT1G76890	GT2	AT2G33550	AT2G33550	0.831463	-1
AT1G76890	GT2	AT4G33880	RSL2	0.831463	-1
AT1G80840	WRKY40	AT1G03840	MGP	0.168537	-1
AT1G80840	WRKY40	AT1G13260	RAV1	0.831463	1
AT1G80840	WRKY40	AT1G43160	RAP2.6	0.831463	-1
AT1G80840	WRKY40	AT1G74950	TIFY10B	0.831463	1
AT1G80840	WRKY40	AT4G11070	WRKY41	0.168537	-1
AT1G80840	WRKY40	AT5G04340	ZAT6	0.168537	0
AT2G01430	HB17	AT1G43160	RAP2.6	0.168537	1
AT2G01430	HB17	AT1G70700	TIFY7	0.168537	1
AT2G01430	HB17	AT2G46510	AIB	0.168537	1
AT2G01430	HB17	AT3G22780	TSO1	0.168537	-1
AT2G01430	HB17	AT3G23240	ERF1	0.831463	1
AT2G01430	HB17	AT4G04890	PDF2	0.168537	1
AT2G01430	HB17	AT4G17500	ERF-1	0.168537	1
AT2G01430	HB17	AT4G36990	HSF4	0.168537	1
AT2G01430	HB17	AT5G07680	NAC080	0.168537	0
AT2G01430	HB17	AT5G12850	AT5G12850	0.831463	-1
AT2G01430	HB17	AT5G43650	BHLH92	0.831463	1
AT2G01430	HB17	AT5G47140	GATA27	0.831463	1
AT2G01430	HB17	AT5G60120	TOE2	0.831463	1
AT2G19260	AT2G19260	AT3G60490	AT3G60490	0.831463	1
AT2G19260	AT2G19260	AT3G61850	DAG1	0.168537	1
AT2G19260	AT2G19260	AT4G11070	WRKY41	0.168537	-1
AT2G19260	AT2G19260	AT4G34000	ABF3	0.168537	-1
AT2G19260	AT2G19260	AT5G51190	AT5G51190	0.831463	1
AT2G23290	MYB70	AT3G03750	SDG20	0.168537	-1
AT2G23290	MYB70	AT4G11070	WRKY41	0.168537	1
AT2G23290	MYB70	AT5G44180	RLT2	0.168537	0
AT2G27110	FRS3	AT1G76890	GT2	0.831463	-1
AT2G27110	FRS3	AT2G46830	CCA1	0.168537	1
AT2G27110	FRS3	AT4G33880	RSL2	1	0
AT2G30340	LBD13	AT2G36480	AT2G36480	0.168537	1
AT2G30340	LBD13	AT3G24520	HSFC1	0.168537	1
AT2G30340	LBD13	AT4G04890	PDF2	0.831463	0
AT2G30340	LBD13	AT5G07580	AT5G07580	0.168537	1
AT2G30340	LBD13	AT5G61590	AT5G61590	0.168537	0
AT2G33550	AT2G33550	AT2G46830	CCA1	0.168537	1
AT2G33550	AT2G33550	AT4G33880	RSL2	0.168537	-1
AT2G34600	JAZ7	AT1G74950	TIFY10B	0.168537	1
AT2G34600	JAZ7	AT2G30340	LBD13	0.168537	1
AT2G34600	JAZ7	AT3G48920	MYB45	0.831463	0
AT2G34600	JAZ7	AT4G34000	ABF3	0.337074	1
AT2G34600	JAZ7	AT5G44180	RLT2	0.168537	-1
AT2G34600	JAZ7	AT5G61590	AT5G61590	0.168537	1
AT2G36480	AT2G36480	AT3G03750	SDG20	0.831463	-1
AT2G36480	AT2G36480	AT3G06590	AT3G06590	0.168537	1
AT2G36480	AT2G36480	AT3G24520	HSFC1	0.168537	0
AT2G36480	AT2G36480	AT5G37260	RVE2	0.168537	1
AT2G36890	RAX2	AT1G43160	RAP2.6	0.168537	0
AT2G36890	RAX2	AT1G70700	TIFY7	0.168537	0
AT2G36890	RAX2	AT1G72450	JAZ6	0.168537	-1
AT2G36890	RAX2	AT2G46510	AIB	0.168537	-1
AT2G36890	RAX2	AT3G22780	TSO1	0.168537	1
AT2G36890	RAX2	AT3G46600	AT3G46600	0.831463	1
AT2G36890	RAX2	AT3G50060	MYB77	0.831463	1
AT2G36890	RAX2	AT3G61850	DAG1	0.168537	1
AT2G36890	RAX2	AT4G11070	WRKY41	0.168537	-1
AT2G36890	RAX2	AT4G17500	ERF-1	0.168537	-1
AT2G36890	RAX2	AT4G29930	AT4G29930	0.831463	1
AT2G36890	RAX2	AT4G31800	WRKY18	0.168537	1
AT2G36890	RAX2	AT4G36990	HSF4	0.168537	-1
AT2G36890	RAX2	AT4G38340	AT4G38340	0.831463	0
AT2G36890	RAX2	AT5G07680	NAC080	0.168537	-1
AT2G36890	RAX2	AT5G37260	RVE2	0.337074	0
AT2G36890	RAX2	AT5G58010	LRL3	0.168537	1
AT2G38250	AT2G38250	AT5G43650	BHLH92	0.831463	1
AT2G38250	AT2G38250	AT5G47140	GATA27	0.831463	1
AT2G38250	AT2G38250	AT5G60120	TOE2	0.831463	1
AT2G40140	CZF1	AT2G36480	AT2G36480	0.168537	1
AT2G40140	CZF1	AT3G06590	AT3G06590	1	0
AT2G40140	CZF1	AT3G24520	HSFC1	0.168537	-1
AT2G40140	CZF1	AT5G13220	JAZ10	0.831463	1
AT2G43140	AT2G43140	AT1G03040	AT1G03040	0.831463	1
AT2G43140	AT2G43140	AT2G44840	ERF13	0.831463	1
AT2G43140	AT2G43140	AT3G56570	AT3G56570	0.168537	-1
AT2G43140	AT2G43140	AT5G61430	NAC100	0.831463	1
AT2G44840	ERF13	AT1G03040	AT1G03040	0.831463	1
AT2G44840	ERF13	AT2G43140	AT2G43140	0.831463	1
AT2G44840	ERF13	AT3G56570	AT3G56570	0.168537	0
AT2G44840	ERF13	AT5G61430	NAC100	0.831463	1
AT2G46310	CRF5	AT1G03840	MGP	0.168537	1
AT2G46310	CRF5	AT2G46830	CCA1	0.168537	0
AT2G46310	CRF5	AT3G15540	IAA19	0.831463	1
AT2G46310	CRF5	AT4G36740	HB40	0.831463	1
AT2G46310	CRF5	AT5G43170	ZF3	0.865625	1
AT2G46510	AIB	AT1G13260	RAV1	0.831463	1
AT2G46510	AIB	AT1G43160	RAP2.6	0.831463	-1
AT2G46510	AIB	AT1G72450	JAZ6	0.831463	-1
AT2G46510	AIB	AT1G80840	WRKY40	0.168537	-1
AT2G46510	AIB	AT2G34600	JAZ7	0.831463	1
AT2G46510	AIB	AT3G48920	MYB45	0.831463	1
AT2G46510	AIB	AT4G34410	RRTF1	0.168537	-1
AT2G46510	AIB	AT5G67300	MYBR1	0.168537	-1
AT2G46830	CCA1	AT1G74950	TIFY10B	0.168537	1
AT2G46830	CCA1	AT4G33880	RSL2	0.168537	-1
AT3G02400	AT3G02400	AT1G63100	AT1G63100	0.831463	-1
AT3G02400	AT3G02400	AT4G16141	AT4G16141	0.831463	-1
AT3G02400	AT3G02400	AT4G34000	ABF3	0.168537	1
AT3G02400	AT3G02400	AT5G51190	AT5G51190	0.168537	1
AT3G02400	AT3G02400	AT5G58010	LRL3	0.168537	-1
AT3G03750	SDG20	AT2G36480	AT2G36480	0.831463	-1
AT3G03750	SDG20	AT2G40140	CZF1	0.168537	1
AT3G06590	AT3G06590	AT2G40140	CZF1	0.831463	1
AT3G06590	AT3G06590	AT5G13220	JAZ10	0.831463	1
AT3G15540	IAA19	AT1G17380	JAZ5	0.831463	1
AT3G16500	PAP1	AT4G32800	AT4G32800	0.831463	1
AT3G22780	TSO1	AT1G70700	TIFY7	0.831463	-1
AT3G22780	TSO1	AT3G61850	DAG1	0.831463	1
AT3G22780	TSO1	AT4G17500	ERF-1	0.831463	-1
AT3G22780	TSO1	AT4G31800	WRKY18	0.831463	-1
AT3G22780	TSO1	AT5G04340	ZAT6	0.831463	-1
AT3G23240	ERF1	AT2G01430	HB17	0.831463	1
AT3G23240	ERF1	AT4G04890	PDF2	0.168537	1
AT3G23240	ERF1	AT5G43650	BHLH92	0.831463	1
AT3G23240	ERF1	AT5G47140	GATA27	0.831463	1
AT3G23240	ERF1	AT5G60120	TOE2	0.831463	1
AT3G24520	HSFC1	AT1G67310	AT1G67310	0.168537	1
AT3G24520	HSFC1	AT1G80840	WRKY40	0.168537	1
AT3G24520	HSFC1	AT2G36890	RAX2	0.831463	1
AT3G24520	HSFC1	AT3G02400	AT3G02400	0.168537	-1
AT3G24520	HSFC1	AT3G46600	AT3G46600	0.831463	1
AT3G24520	HSFC1	AT3G50060	MYB77	0.831463	1
AT3G24520	HSFC1	AT4G29930	AT4G29930	0.831463	1
AT3G24520	HSFC1	AT4G34410	RRTF1	0.168537	1
AT3G24520	HSFC1	AT4G38340	AT4G38340	0.831463	1
AT3G24520	HSFC1	AT5G04340	ZAT6	0.168537	1
AT3G24520	HSFC1	AT5G07580	AT5G07580	0.168537	1
AT3G24520	HSFC1	AT5G13220	JAZ10	0.831463	1
AT3G24520	HSFC1	AT5G67300	MYBR1	0.168537	1
AT3G43440	JAZ11	AT3G43440	JAZ11	0	1
AT3G46600	AT3G46600	AT2G36890	RAX2	0.831463	1
AT3G46600	AT3G46600	AT3G50060	MYB77	0.831463	1
AT3G46600	AT3G46600	AT4G29930	AT4G29930	0.831463	1
AT3G48920	MYB45	AT2G23290	MYB70	0.168537	1
AT3G48920	MYB45	AT2G34600	JAZ7	0.831463	0
AT3G48920	MYB45	AT5G61590	AT5G61590	0.168537	1
AT3G50060	MYB77	AT2G23290	MYB70	0.168537	1
AT3G50060	MYB77	AT2G36890	RAX2	0.831463	1
AT3G50060	MYB77	AT3G46600	AT3G46600	0.831463	1
AT3G50060	MYB77	AT4G38340	AT4G38340	0.831463	1
AT3G50060	MYB77	AT5G07580	AT5G07580	0.168537	1
AT3G60490	AT3G60490	AT2G19260	AT2G19260	0.831463	1
AT3G60490	AT3G60490	AT5G51190	AT5G51190	0.831463	0
AT4G04890	PDF2	AT5G07580	AT5G07580	0.168537	1
AT4G04890	PDF2	AT5G61590	AT5G61590	0.168537	1
AT4G11070	WRKY41	AT1G67310	AT1G67310	0.168537	0
AT4G11070	WRKY41	AT2G19260	AT2G19260	0.168537	1
AT4G11070	WRKY41	AT2G23290	MYB70	0.168537	1
AT4G11070	WRKY41	AT2G43140	AT2G43140	0.168537	1
AT4G11070	WRKY41	AT2G46830	CCA1	0.168537	-1
AT4G11070	WRKY41	AT3G16500	PAP1	0.168537	-1
AT4G11070	WRKY41	AT5G44180	RLT2	0.168537	1
AT4G16141	AT4G16141	AT1G63100	AT1G63100	0.831463	1
AT4G17500	ERF-1	AT1G70700	TIFY7	0.831463	1
AT4G17500	ERF-1	AT3G22780	TSO1	0.831463	-1
AT4G17500	ERF-1	AT3G61850	DAG1	0.831463	-1
AT4G29930	AT4G29930	AT5G51190	AT5G51190	0.168537	0
AT4G32800	AT4G32800	AT3G16500	PAP1	0.831463	1
AT4G33880	RSL2	AT2G19260	AT2G19260	0.168537	1
AT4G33880	RSL2	AT2G46830	CCA1	0.168537	-1
AT4G33880	RSL2	AT3G56570	AT3G56570	0.168537	-1
AT4G33880	RSL2	AT4G32800	AT4G32800	0.831463	1
AT4G34000	ABF3	AT1G67310	AT1G67310	0.168537	1
AT4G34000	ABF3	AT1G76890	GT2	0.831463	-1
AT4G34000	ABF3	AT2G27110	FRS3	0.831463	1
AT4G34000	ABF3	AT2G33550	AT2G33550	0.831463	1
AT4G34000	ABF3	AT3G56570	AT3G56570	0.831463	1
AT4G34000	ABF3	AT4G04890	PDF2	0.168537	-1
AT4G36740	HB40	AT2G43140	AT2G43140	0.168537	1
AT4G36740	HB40	AT2G46310	CRF5	0.831463	1
AT4G36740	HB40	AT3G15540	IAA19	0.831463	1
AT4G38340	AT4G38340	AT1G03040	AT1G03040	0.168537	0
AT4G38340	AT4G38340	AT3G02400	AT3G02400	0.168537	-1
AT4G38340	AT4G38340	AT5G51190	AT5G51190	0.168537	-1
AT4G38340	AT4G38340	AT5G61430	NAC100	0.168537	0
AT5G07580	AT5G07580	AT2G23290	MYB70	0.168537	-1
AT5G12850	AT5G12850	AT2G38250	AT2G38250	0.831463	-1
AT5G12850	AT5G12850	AT4G31800	WRKY18	0.168537	1
AT5G13220	JAZ10	AT2G40140	CZF1	0.831463	1
AT5G13220	JAZ10	AT3G06590	AT3G06590	0.831463	1
AT5G43170	ZF3	AT1G03040	AT1G03040	0.168537	-1
AT5G43170	ZF3	AT3G02400	AT3G02400	0.168537	1
AT5G43170	ZF3	AT5G58010	LRL3	0.831463	-1
AT5G43170	ZF3	AT5G61430	NAC100	0.168537	-1
AT5G43650	BHLH92	AT2G38250	AT2G38250	0.831463	1
AT5G43650	BHLH92	AT5G47140	GATA27	0.831463	1
AT5G43650	BHLH92	AT5G60120	TOE2	0.831463	1
AT5G47140	GATA27	AT2G38250	AT2G38250	0.831463	1
AT5G47140	GATA27	AT5G43650	BHLH92	0.831463	1
AT5G47140	GATA27	AT5G60120	TOE2	0.831463	1
AT5G51190	AT5G51190	AT2G19260	AT2G19260	0.831463	1
AT5G51190	AT5G51190	AT3G60490	AT3G60490	0.831463	0
AT5G58010	LRL3	AT2G46310	CRF5	0.831463	1
AT5G58010	LRL3	AT3G02400	AT3G02400	0.168537	-1
AT5G58010	LRL3	AT3G16500	PAP1	0.168537	1
AT5G58010	LRL3	AT3G60490	AT3G60490	0.831463	1
AT5G58010	LRL3	AT4G36740	HB40	0.831463	1
AT5G60120	TOE2	AT2G38250	AT2G38250	0.831463	1
AT5G60120	TOE2	AT2G40140	CZF1	0.168537	-1
AT5G60120	TOE2	AT5G43650	BHLH92	0.831463	1
AT5G60120	TOE2	AT5G47140	GATA27	0.831463	1
AT5G61430	NAC100	AT1G03040	AT1G03040	0.831463	1
AT5G61430	NAC100	AT2G43140	AT2G43140	0.831463	1
AT5G61430	NAC100	AT2G44840	ERF13	0.831463	1
AT5G61590	AT5G61590	AT5G44180	RLT2	0.168537	-1
