# Supplementary material for: Modelling the short-term response to nitrogen that coordinates events in lateral root initiation
Source: Quant Plant Biol. 2026 May 5;7:e12. doi: 10.1017/qpb.2026.10047 (PMC13280857; doi:10.1017/qpb.2026.10047)
Supplement: Gaudinier et al. supplementary material [file S2632882826100472sup001.zip › TableS4_DAP-seq.xlsx]

## Sheet: DAPseq
Treatment	Regulator	Interaction	Target	Direct	DAPseq
10mM	AT1G03040	activates	AT1G63100	1
10mM	AT1G03040	activates	AT2G36890	1
10mM	AT1G03040	activates	AT2G41550	1
10mM	AT1G03040	activates	AT3G53500	1
10mM	AT1G03040	activates	AT4G11070	1
10mM	AT1G03040	activates	AT1G11240	0.92
10mM	AT1G03040	activates	AT5G11990	0.64
10mM	AT1G03040	inhibits	AT3G02400	0.58
10mM	AT1G03040	inhibits	AT3G42150	0.5
10mM	AT1G03040	activates	AT3G63300	0.44
10mM	AT1G03840	activates	AT5G56080	1	N
10mM	AT1G13260	activates	AT3G30775	1	N
10mM	AT1G17380	activates	AT1G74950	1
10mM	AT1G17380	activates	AT2G34600	1
10mM	AT1G17380	inhibits	AT3G44870	1
10mM	AT1G17380	inhibits	AT2G36650	0.96
10mM	AT1G43160	activates	AT1G58230	1	N
10mM	AT1G43160	activates	AT1G60390	1	Y
10mM	AT1G43160	activates	AT1G64160	1	N
10mM	AT1G43160	activates	AT2G02630	1	N
10mM	AT1G43160	activates	AT2G16660	1	N
10mM	AT1G43160	activates	AT2G18193	1	N
10mM	AT1G43160	activates	AT2G38240	1	Y
10mM	AT1G43160	activates	AT3G59220	1	N
10mM	AT1G43160	activates	AT3G60490	1	Y
10mM	AT1G43160	activates	AT4G11300	1	Y
10mM	AT1G43160	activates	AT4G22610	1	N
10mM	AT1G43160	activates	AT4G29690	1	N
10mM	AT1G43160	activates	AT4G29930	1	N
10mM	AT1G43160	activates	AT5G52310	1	N
10mM	AT1G43160	inhibits	AT5G55090	1	Y
10mM	AT1G43160	inhibits	AT5G57785	1	N
10mM	AT1G43160	activates	AT5G28510	0.96	N
10mM	AT1G43160	activates	AT5G47710	0.48	N
10mM	AT1G43160	activates	AT2G31081	0.46	N
10mM	AT1G61730	activates	AT1G70260	1
10mM	AT1G61730	activates	AT1G21520	0.76
10mM	AT1G61730	activates	AT3G15540	0.66
10mM	AT1G63100	activates	AT1G06670	1
10mM	AT1G63100	activates	AT1G64400	1
10mM	AT1G63100	activates	AT1G70900	1
10mM	AT1G63100	activates	AT2G19260	1
10mM	AT1G63100	activates	AT2G41550	1
10mM	AT1G63100	activates	AT3G22520	1
10mM	AT1G63100	activates	AT4G36520	1
10mM	AT1G63100	activates	AT5G40340	1
10mM	AT1G63100	activates	AT5G41790	1
10mM	AT1G63100	activates	AT5G62330	1
10mM	AT1G63100	inhibits	AT3G42150	1
10mM	AT1G63100	inhibits	AT4G01140	1
10mM	AT1G63100	activates	AT1G11240	0.98
10mM	AT1G63100	activates	AT3G53500	0.98
10mM	AT1G63100	inhibits	AT3G02400	0.62
10mM	AT1G63100	activates	AT3G02620	0.6
10mM	AT1G63100	activates	AT5G11990	0.6
10mM	AT1G63100	activates	AT1G03040	0.44
10mM	AT1G67310	activates	AT2G44710	0.98
10mM	AT1G70700	activates	AT1G55525	1
10mM	AT1G70700	activates	AT3G09940	1
10mM	AT1G70700	activates	AT4G21830	1
10mM	AT1G70700	activates	AT5G13220	1
10mM	AT1G70700	activates	AT5G19110	1
10mM	AT1G70700	inhibits	AT1G08920	1
10mM	AT1G70700	inhibits	AT4G18280	1
10mM	AT1G70700	activates	AT5G05730	0.4
10mM	AT1G72450	activates	AT2G34600	1
10mM	AT1G72450	activates	AT2G36650	1
10mM	AT1G72450	inhibits	AT1G17380	1
10mM	AT1G72450	inhibits	AT3G44870	1
10mM	AT1G72450	inhibits	AT4G15150	1
10mM	AT1G72450	inhibits	AT4G31800	1
10mM	AT1G74950	activates	AT1G17380	1
10mM	AT1G74950	activates	AT2G36650	1
10mM	AT1G80840	activates	AT1G17380	1	N
10mM	AT1G80840	activates	AT1G72450	1	Y
10mM	AT1G80840	activates	AT2G36650	1	N
10mM	AT1G80840	activates	AT4G15150	1	N
10mM	AT1G80840	activates	AT4G31800	1	Y
10mM	AT1G80840	activates	AT2G34600	0.98	N
10mM	AT1G80840	activates	AT4G17615	0.84	Y
10mM	AT2G01430	inhibits	AT1G65570	1
10mM	AT2G01430	inhibits	AT5G04950	1
10mM	AT2G19260	activates	AT1G06670	1
10mM	AT2G19260	activates	AT1G80600	1
10mM	AT2G19260	activates	AT1G80810	1
10mM	AT2G19260	activates	AT4G36520	1
10mM	AT2G19260	activates	AT5G40340	1
10mM	AT2G19260	activates	AT5G40450	1
10mM	AT2G19260	activates	ATMG01390	1
10mM	AT2G19260	inhibits	AT2G33435	1
10mM	AT2G19260	inhibits	AT5G49640	0.84
10mM	AT2G23290	activates	AT1G23870	1	N
10mM	AT2G23290	inhibits	AT2G47160	1	Y
10mM	AT2G23290	inhibits	AT3G07440	1	Y
10mM	AT2G23290	activates	AT3G48990	0.92	Y
10mM	AT2G23290	activates	AT5G61590	0.7	N
10mM	AT2G30340	activates	AT4G39720	1	N
1mM	AT2G30340	activates	AT5G11990	1	N
1mM	AT2G30340	inhibits	AT4G22570	1	N
10mM	AT2G30340	activates	AT1G53645	0.4	Y
1mM	AT2G30340	activates	AT1G53645	1	Y
1mM	AT2G30340	activates	AT3G58610	1	N
10mM	AT2G33550	activates	AT1G77760	1
10mM	AT2G34600	activates	AT1G72450	1
10mM	AT2G34600	activates	AT4G31800	1
10mM	AT2G34600	inhibits	AT1G17380	1
10mM	AT2G34600	inhibits	AT2G36650	1
10mM	AT2G34600	inhibits	AT4G15150	1
10mM	AT2G38250	activates	AT1G06290	1
10mM	AT2G38250	activates	AT4G16141	1
10mM	AT2G38250	activates	AT4G17940	1
10mM	AT2G40140	activates	AT1G62370	1
10mM	AT2G40140	activates	AT2G16500	1
10mM	AT2G43140	activates	AT2G39530	1
10mM	AT2G43140	activates	AT2G47160	1
10mM	AT2G43140	activates	AT3G12320	1
10mM	AT2G43140	activates	AT5G07460	1
10mM	AT2G43140	activates	AT5G25110	1
10mM	AT2G43140	activates	AT5G61590	1
10mM	AT2G43140	inhibits	AT3G03670	1
10mM	AT2G43140	inhibits	AT2G43820	0.94
10mM	AT2G43140	activates	AT5G46050	0.92
10mM	AT2G43140	activates	AT3G48990	0.9
10mM	AT2G43140	activates	AT2G40330	0.38
10mM	AT2G44840	activates	AT1G12200	1	N
10mM	AT2G44840	activates	AT4G15150	1	N
10mM	AT2G44840	inhibits	AT4G31800	1	N
10mM	AT2G44840	activates	AT2G34600	0.96	N
10mM	AT2G44840	activates	AT4G17615	0.9	N
10mM	AT2G44840	activates	AT2G41100	0.84	Y
10mM	AT2G44840	inhibits	AT1G72450	0.78	Y
10mM	AT2G44840	activates	AT1G76650	0.6	N
10mM	AT2G46510	activates	AT4G36950	1
10mM	AT2G46830	activates	AT1G23880	1
10mM	AT2G46830	activates	AT1G27020	1
10mM	AT2G46830	activates	AT1G49230	1
10mM	AT2G46830	activates	AT1G49570	1
10mM	AT2G46830	activates	AT1G70880	1
10mM	AT2G46830	activates	AT2G19800	1
10mM	AT2G46830	activates	AT2G43535	1
10mM	AT2G46830	activates	AT3G10020	1
10mM	AT2G46830	activates	AT3G15450	1
10mM	AT2G46830	activates	AT3G23150	1
10mM	AT2G46830	activates	AT4G39675	1
10mM	AT2G46830	activates	AT5G07010	1
10mM	AT2G46830	activates	AT5G07580	1
10mM	AT2G46830	activates	AT5G28510	1
10mM	AT2G46830	inhibits	AT1G28330	1
10mM	AT2G46830	inhibits	AT2G05620	1
10mM	AT2G46830	inhibits	AT4G14580	1
10mM	AT2G46830	inhibits	AT5G19890	1
10mM	AT2G46830	inhibits	AT5G53750	1
10mM	AT2G46830	inhibits	AT5G06860	0.9
10mM	AT3G02400	activates	AT1G29000	1
10mM	AT3G02400	activates	AT2G37080	1
10mM	AT3G02400	activates	AT4G01140	1
10mM	AT3G02400	inhibits	AT1G11240	1
10mM	AT3G02400	inhibits	AT1G20970	1
10mM	AT3G02400	inhibits	AT1G63100	1
10mM	AT3G02400	inhibits	AT1G80600	1
10mM	AT3G02400	inhibits	AT3G06590	1
10mM	AT3G02400	inhibits	AT5G03905	1
10mM	AT3G02400	activates	AT3G42150	0.86
10mM	AT3G02400	inhibits	AT1G26820	0.86
10mM	AT3G02400	inhibits	AT1G11655	0.64
10mM	AT3G02400	activates	AT1G03910	0.5
10mM	AT3G02400	inhibits	AT5G62330	0.42
10mM	AT3G06590	activates	AT1G53645	1
10mM	AT3G06590	activates	AT2G36680	1
10mM	AT3G06590	inhibits	AT2G30340	1
10mM	AT3G06590	inhibits	AT3G02400	1
10mM	AT3G06590	activates	AT1G23720	0.98
10mM	AT3G06590	activates	AT4G20020	0.9
10mM	AT3G06590	activates	AT5G65520	0.78
10mM	AT3G06590	activates	AT4G37400	0.64
10mM	AT3G06590	inhibits	AT2G43610	0.42
10mM	AT3G06590	activates	AT5G03905	0.38
10mM	AT3G15540	activates	AT3G14240	1
10mM	AT3G15540	activates	AT3G57540	1
10mM	AT3G15540	activates	AT5G05990	1
10mM	AT3G15540	activates	AT5G45700	1
10mM	AT3G15540	inhibits	AT5G50100	1
10mM	AT3G16500	activates	AT4G33960	1
10mM	AT3G16500	inhibits	AT3G49570	1
10mM	AT3G16500	inhibits	AT4G37300	1
10mM	AT3G16500	inhibits	AT5G36297	0.86
10mM	AT3G16500	inhibits	AT2G46995	0.58
10mM	AT3G22780	activates	AT3G46740	1
10mM	AT3G23240	activates	AT2G44080	1
10mM	AT3G24520	activates	AT1G09620	1	N
10mM	AT3G24520	activates	AT1G52347	1	N
10mM	AT3G24520	activates	AT1G61667	1	Y
10mM	AT3G24520	activates	AT1G62045	1	N
10mM	AT3G24520	activates	AT1G74060	1	N
10mM	AT3G24520	activates	AT3G07425	1	N
10mM	AT3G24520	activates	AT3G49010	1	N
10mM	AT3G24520	activates	AT4G22570	1	N
10mM	AT3G24520	activates	AT4G30630	1	N
10mM	AT3G24520	activates	AT5G09978	1	N
10mM	AT3G24520	activates	AT5G38005	1	Y
10mM	AT3G24520	activates	AT5G42060	1	N
10mM	AT3G24520	activates	AT5G47140	1	N
10mM	AT3G24520	inhibits	AT1G67920	1	Y
10mM	AT3G24520	inhibits	AT3G58610	1	N
10mM	AT3G24520	inhibits	AT5G02870	1	Y
10mM	AT3G24520	activates	AT3G14240	0.98	N
10mM	AT3G24520	activates	AT3G45210	0.98	N
10mM	AT3G24520	activates	AT3G08943	0.9	N
10mM	AT3G24520	inhibits	AT1G43790	0.84	N
10mM	AT3G43440	activates	AT2G27150	0.5
10mM	AT3G48920	activates	AT4G37300	0.58
10mM	AT3G48920	activates	AT2G41310	0.44
10mM	AT3G50060	activates	AT4G17615	0.66	Y
10mM	AT3G50060	activates	AT1G76650	0.4	Y
10mM	AT3G60490	activates	AT1G19520	1	N
10mM	AT3G60490	activates	AT1G43160	1	Y
10mM	AT3G60490	activates	AT1G64160	1	N
10mM	AT3G60490	activates	AT2G16660	1	Y
10mM	AT3G60490	activates	AT3G46650	1	N
10mM	AT3G60490	activates	AT5G28510	1	N
10mM	AT3G60490	activates	AT5G52310	1	Y
10mM	AT3G60490	inhibits	AT3G10960	0.98	N
10mM	AT3G60490	activates	AT4G22610	0.82	N
10mM	AT3G61850	activates	AT2G43535	1
10mM	AT4G04890	activates	AT5G48940	1	Y
10mM	AT4G04890	inhibits	AT2G43590	1	N
10mM	AT4G04890	inhibits	AT5G55480	1	N
10mM	AT4G11070	activates	AT3G03680	1
10mM	AT4G11070	activates	AT3G22520	1
10mM	AT4G11070	activates	AT5G38940	1
10mM	AT4G16141	activates	AT2G38250	1
10mM	AT4G17500	activates	AT1G36640	1
10mM	AT4G17500	activates	AT2G30040	0.96
10mM	AT4G17500	activates	AT3G23240	0.94
10mM	AT4G29930	activates	AT1G69870	1
10mM	AT4G29930	activates	AT5G55090	1
10mM	AT4G29930	inhibits	AT2G18193	1
10mM	AT4G29930	inhibits	AT5G05730	1
10mM	AT4G29930	inhibits	AT5G19110	1
10mM	AT4G29930	inhibits	AT5G40590	0.5
10mM	AT4G31800	inhibits	AT1G17380	1	N
10mM	AT4G31800	inhibits	AT1G72450	1	Y
10mM	AT4G31800	inhibits	AT2G32150	1	N
10mM	AT4G31800	inhibits	AT4G15150	1	N
10mM	AT4G31800	activates	AT2G36650	0.96	Y
10mM	AT4G31800	activates	AT4G36950	0.92	N
10mM	AT4G31800	activates	AT2G34600	0.88	N
10mM	AT4G31800	inhibits	AT1G70130	0.46	Y
10mM	AT4G32800	inhibits	AT2G16660	0.96	N
10mM	AT4G33880	activates	AT1G20340	1
10mM	AT4G33880	inhibits	ATCG00740	0.96
10mM	AT4G33880	activates	AT5G36297	0.9
10mM	AT4G34000	activates	AT2G36680	1
10mM	AT4G34000	inhibits	AT3G05220	1
10mM	AT4G34000	inhibits	AT3G53500	1
10mM	AT4G34000	activates	AT2G30340	0.98
10mM	AT4G34000	inhibits	AT1G14910	0.5
10mM	AT4G34410	activates	AT1G17380	1	N
10mM	AT4G34410	activates	AT1G20310	1	Y
10mM	AT4G34410	activates	AT4G15150	1	N
10mM	AT4G34410	inhibits	AT1G72450	1	N
10mM	AT4G34410	inhibits	AT4G31800	1	Y
10mM	AT4G34410	activates	AT2G34600	0.98	N
10mM	AT4G34410	activates	AT2G41100	0.94	Y
10mM	AT4G36740	activates	AT3G16500	1	Y
10mM	AT4G36740	activates	AT4G37300	1	Y
10mM	AT4G36740	activates	AT1G73885	0.96	N
10mM	AT4G36990	activates	AT1G02840	1
10mM	AT4G36990	activates	AT1G21520	1
10mM	AT4G36990	activates	AT1G43790	1
10mM	AT4G36990	activates	AT1G52347	1
10mM	AT4G36990	activates	AT1G61667	1
10mM	AT4G36990	activates	AT1G62045	1
10mM	AT4G36990	activates	AT1G67785	1
10mM	AT4G36990	activates	AT3G49010	1
10mM	AT4G36990	activates	AT4G22570	1
10mM	AT4G36990	activates	AT4G30630	1
10mM	AT4G36990	activates	AT4G30890	1
10mM	AT4G36990	activates	AT5G42060	1
10mM	AT4G36990	activates	AT5G53550	1
10mM	AT4G36990	inhibits	AT2G20562	1
10mM	AT4G36990	inhibits	AT3G12587	1
10mM	AT4G36990	inhibits	AT3G15358	1
10mM	AT4G36990	inhibits	AT3G55790	1
10mM	AT4G36990	inhibits	AT3G58610	1
10mM	AT4G36990	inhibits	AT4G10130	1
10mM	AT4G36990	activates	AT4G09620	0.98
10mM	AT4G36990	inhibits	AT1G67920	0.98
10mM	AT4G36990	inhibits	AT1G63295	0.84
10mM	AT4G36990	activates	AT3G24520	0.82
10mM	AT4G36990	inhibits	AT3G22260	0.78
10mM	AT4G36990	activates	AT1G36622	0.56
10mM	AT4G38340	activates	AT2G22122	1
10mM	AT4G38340	inhibits	AT4G01430	1
10mM	AT5G07580	activates	AT1G70880	1
10mM	AT5G07580	activates	AT4G14580	1
10mM	AT5G07580	inhibits	AT2G43535	1
10mM	AT5G07580	inhibits	AT3G10020	1
10mM	AT5G07580	inhibits	AT3G23150	1
10mM	AT5G07580	inhibits	AT4G39675	1
10mM	AT5G07580	inhibits	AT5G61590	1
10mM	AT5G07580	activates	AT1G49570	0.94
10mM	AT5G07580	inhibits	AT1G28330	0.94
10mM	AT5G07680	inhibits	AT1G47960	1	N
10mM	AT5G12850	inhibits	AT1G09570	1
10mM	AT5G12850	inhibits	AT2G22125	1
10mM	AT5G12850	inhibits	AT5G28850	1
10mM	AT5G12850	inhibits	AT5G65700	1
10mM	AT5G13220	activates	AT1G55525	1
10mM	AT5G13220	activates	AT1G70700	1
10mM	AT5G13220	activates	AT3G09940	1
10mM	AT5G13220	activates	AT4G18280	1
10mM	AT5G13220	activates	AT4G21840	1
10mM	AT5G13220	activates	AT5G05730	1
10mM	AT5G13220	inhibits	AT4G08300	1
10mM	AT5G13220	inhibits	AT4G21830	1
10mM	AT5G13220	inhibits	AT4G29930	1
10mM	AT5G13220	inhibits	AT5G19110	1
10mM	AT5G43170	inhibits	AT3G02140	1
10mM	AT5G43650	activates	AT4G15150	1
10mM	AT5G43650	inhibits	AT2G34600	1
10mM	AT5G43650	inhibits	AT4G31800	1
10mM	AT5G43650	inhibits	AT1G72450	0.98
10mM	AT5G43650	activates	AT4G17615	0.96
10mM	AT5G43650	activates	AT4G18880	0.34
10mM	AT5G44180	activates	AT1G80270	1
10mM	AT5G44180	inhibits	AT1G48030	1
10mM	AT5G44180	inhibits	AT2G31270	1
10mM	AT5G44180	inhibits	AT3G08947	1
10mM	AT5G44180	inhibits	AT5G56030	1
10mM	AT5G44180	inhibits	ATMG00020	1
10mM	AT5G44180	inhibits	AT3G44450	0.96
10mM	AT5G44180	inhibits	AT1G53680	0.6
10mM	AT5G47140	activates	AT2G26250	1
10mM	AT5G47140	activates	AT3G05810	1
10mM	AT5G47140	activates	AT3G20330	1
10mM	AT5G47140	activates	AT3G21180	1
10mM	AT5G47140	activates	AT5G05500	1
10mM	AT5G47140	activates	AT5G36150	1
10mM	AT5G47140	activates	AT5G38005	1
10mM	AT5G47140	activates	AT5G42825	1
10mM	AT5G47140	activates	ATCG00480	1
10mM	AT5G47140	inhibits	AT1G27290	1
10mM	AT5G47140	inhibits	AT3G07425	1
10mM	AT5G47140	inhibits	AT3G45160	1
10mM	AT5G47140	inhibits	AT3G45210	1
10mM	AT5G47140	inhibits	AT4G13420	1
10mM	AT5G47140	inhibits	AT5G02870	1
10mM	AT5G47140	activates	AT3G49010	0.98
10mM	AT5G47140	activates	AT3G24520	0.62
10mM	AT5G58010	inhibits	AT2G36680	1
10mM	AT5G58010	activates	AT2G30340	0.46
10mM	AT5G61590	activates	AT2G19800	1
10mM	AT5G61590	activates	AT2G31081	1
10mM	AT5G61590	activates	AT2G40113	1
10mM	AT5G61590	activates	AT2G40330	1
10mM	AT5G61590	activates	AT2G43140	1
10mM	AT5G61590	activates	AT2G47160	1
10mM	AT5G61590	activates	AT3G10020	1
10mM	AT5G61590	activates	AT3G12320	1
10mM	AT5G61590	activates	AT3G15450	1
10mM	AT5G61590	activates	AT3G48990	1
10mM	AT5G61590	activates	AT3G56370	1
10mM	AT5G61590	activates	AT3G60490	1
10mM	AT5G61590	activates	AT4G29905	1
10mM	AT5G61590	activates	AT4G39675	1
10mM	AT5G61590	activates	AT5G07580	1
10mM	AT5G61590	activates	AT5G20250	1
10mM	AT5G61590	activates	AT5G38940	1
10mM	AT5G61590	activates	AT5G62720	1
10mM	AT5G61590	activates	AT5G64120	1
10mM	AT5G61590	inhibits	AT2G22122	1
10mM	AT5G61590	inhibits	AT2G43820	1
10mM	AT5G61590	inhibits	AT5G26010	1
10mM	AT5G61590	inhibits	AT5G53750	1
10mM	AT5G61590	activates	AT2G48080	0.98
10mM	AT5G61590	activates	AT5G52310	0.98
10mM	AT5G61590	inhibits	AT1G64160	0.98
10mM	AT5G61590	inhibits	AT1G23870	0.68
10mM	AT5G61590	activates	AT5G07460	0.64
10mM	AT5G61590	inhibits	AT1G72416	0.52
10mM	AT5G61590	activates	AT2G39530	0.36
10mM	AT5G67300	activates	AT5G09980	1	N
10mM	AT5G67300	inhibits	AT4G09620	0.42	N
1mM	AT1G03040	activates	AT3G02400	1
1mM	AT1G03040	inhibits	AT1G51913	1
1mM	AT1G03040	inhibits	ATMG01390	1
1mM	AT1G03040	inhibits	AT5G43650	0.98
1mM	AT1G13260	activates	AT2G30040	1	N
1mM	AT1G13260	inhibits	AT4G34000	1	N
1mM	AT1G17380	activates	AT1G74950	1
1mM	AT1G17380	activates	AT5G13220	1
1mM	AT1G17380	inhibits	AT5G19110	0.9
1mM	AT1G17380	inhibits	AT2G46510	0.88
1mM	AT1G17380	activates	AT4G31800	0.72
1mM	AT1G43160	activates	AT1G15670	1	N
1mM	AT1G43160	activates	AT2G02630	1	N
1mM	AT1G43160	activates	AT2G16660	1	N
1mM	AT1G43160	activates	AT2G38240	1	Y
1mM	AT1G43160	activates	AT3G57520	1	Y
1mM	AT1G43160	activates	AT3G59220	1	N
1mM	AT1G43160	activates	AT3G59900	1	Y
1mM	AT1G43160	activates	AT4G29690	1	N
1mM	AT1G43160	activates	AT5G60770	1	Y
1mM	AT1G43160	inhibits	AT1G10370	1	N
1mM	AT1G43160	inhibits	AT1G64160	1	N
1mM	AT1G43160	inhibits	AT2G18193	1	N
1mM	AT1G43160	inhibits	AT4G22610	1	N
1mM	AT1G43160	inhibits	AT4G29930	1	N
1mM	AT1G43160	inhibits	AT5G07010	1	Y
1mM	AT1G43160	inhibits	AT5G46050	1	N
1mM	AT1G43160	inhibits	AT5G62360	1	N
1mM	AT1G43160	activates	AT4G11300	0.54	Y
1mM	AT1G61730	activates	AT1G21520	1
1mM	AT1G61730	activates	AT5G62330	1
1mM	AT1G61730	inhibits	AT4G29020	1
1mM	AT1G61730	inhibits	AT1G05680	0.44
1mM	AT1G63100	activates	AT1G06670	1
1mM	AT1G63100	activates	AT1G21930	1
1mM	AT1G63100	activates	AT1G80340	1
1mM	AT1G63100	activates	AT2G30340	1
1mM	AT1G63100	activates	AT4G15248	1
1mM	AT1G63100	activates	AT4G39720	1
1mM	AT1G63100	activates	AT5G10960	1
1mM	AT1G63100	activates	AT5G42510	1
1mM	AT1G63100	activates	AT3G18050	0.98
1mM	AT1G63100	activates	AT5G62420	0.94
1mM	AT1G63100	activates	AT2G16060	0.64
1mM	AT1G67310	activates	AT2G44710	1
1mM	AT1G67310	inhibits	AT4G00752	1
1mM	AT1G67310	inhibits	AT4G01140	1
1mM	AT1G70700	activates	AT5G01040	1
1mM	AT1G70700	activates	AT5G19110	1
1mM	AT1G70700	activates	AT3G09950	0.98
1mM	AT1G70700	activates	AT3G09940	0.94
1mM	AT1G72450	activates	AT1G17380	1
1mM	AT1G72450	activates	AT2G06050	1
1mM	AT1G72450	inhibits	AT1G70700	0.98
1mM	AT1G72450	inhibits	AT5G19110	0.94
1mM	AT1G72450	activates	AT4G31800	0.86
1mM	AT1G72450	inhibits	AT1G11185	0.44
1mM	AT1G74950	activates	AT1G72790	1
1mM	AT1G74950	activates	AT3G45443	0.86
1mM	AT1G80840	activates	AT1G17380	1	N
1mM	AT1G80840	activates	AT1G17420	1	Y
1mM	AT1G80840	activates	AT5G13220	1	N
1mM	AT1G80840	activates	AT1G74950	0.98	N
1mM	AT1G80840	activates	AT1G72450	0.96	Y
1mM	AT1G80840	activates	AT4G31800	0.9	Y
1mM	AT1G80840	activates	AT3G44870	0.86	N
1mM	AT1G80840	activates	AT2G06050	0.84	N
1mM	AT1G80840	activates	AT5G19110	0.8	N
1mM	AT1G80840	activates	AT2G46510	0.38	N
1mM	AT2G01430	activates	AT1G53540	1
1mM	AT2G01430	activates	AT3G05810	1
1mM	AT2G01430	inhibits	AT5G38720	1
1mM	AT2G23290	inhibits	AT5G60030	1	N
1mM	AT2G01430	inhibits	AT5G60770	1
1mM	AT2G19260	activates	AT2G36420	1
1mM	AT2G19260	activates	AT3G29075	1
1mM	AT2G19260	activates	AT4G26190	1
1mM	AT2G19260	inhibits	AT1G60640	1
1mM	AT2G19260	inhibits	AT1G80810	1
1mM	AT2G19260	inhibits	AT2G33435	1
1mM	AT2G19260	inhibits	AT5G40450	1
1mM	AT2G23290	activates	AT1G08100	1
1mM	AT2G30340	activates	AT5G02870	1	N
1mM	AT2G30340	inhibits	AT1G09620	1	N
1mM	AT2G30340	inhibits	AT1G80600	1	N
1mM	AT2G30340	inhibits	AT2G47590	1	N
1mM	AT2G30340	inhibits	AT3G08943	1	N
1mM	AT2G30340	inhibits	AT3G49010	1	N
1mM	AT2G30340	activates	AT1G05070	1	N
1mM	AT2G30340	activates	AT1G26820	1	N
1mM	AT2G30340	activates	AT2G16060	1	N
1mM	AT2G30340	activates	AT5G49640	1	Y
1mM	AT2G30340	inhibits	AT3G22810	1	N
1mM	AT2G30340	activates	AT1G66730	0.66	Y
1mM	AT2G30340	activates	AT4G30630	1	N
1mM	AT2G30340	activates	AT5G65520	1	N
1mM	AT2G30340	inhibits	AT5G27660	1	N
10mM	AT2G30340	activates	AT3G28550	0.88	N
10mM	AT2G30340	activates	AT5G35190	0.5	N
1mM	AT2G30340	activates	AT1G23720	1	N
1mM	AT2G30340	activates	AT3G28550	1	N
1mM	AT2G30340	activates	AT4G08410	1	N
1mM	AT2G30340	activates	AT5G10960	1	N
1mM	AT2G30340	inhibits	AT1G11655	1	N
1mM	AT2G30340	inhibits	AT2G03720	1	N
10mM	AT2G30340	activates	AT3G06590	0.7	N
1mM	AT2G30340	activates	AT1G67785	1	N
1mM	AT2G30340	activates	AT3G45210	1	N
1mM	AT2G30340	activates	AT3G48180	1	N
1mM	AT2G30340	activates	AT5G38005	1	N
1mM	AT2G30340	inhibits	AT1G62045	1	N
1mM	AT2G30340	inhibits	AT2G33585	1	N
1mM	AT2G30340	inhibits	AT5G42060	1	N
1mM	AT2G30340	activates	AT1G31935	0.96	N
1mM	AT2G30340	activates	AT1G73885	1	N
1mM	AT2G30340	activates	AT5G42825	1	N
10mM	AT2G30340	activates	AT2G36680	1	N
1mM	AT2G30340	activates	AT1G52347	1	N
1mM	AT2G30340	activates	AT2G36680	1	N
1mM	AT2G30340	activates	AT3G05220	1	Y
1mM	AT2G30340	activates	AT5G19090	1	Y
1mM	AT2G30340	activates	AT5G03905	0.98	N
1mM	AT2G30340	activates	AT3G15358	1	N
1mM	AT2G30340	activates	AT5G24620	1	N
1mM	AT2G30340	inhibits	AT3G26612	0.68	N
1mM	AT2G33550	inhibits	AT2G33320	1
1mM	AT2G34600	inhibits	AT2G06050	1
1mM	AT2G34600	inhibits	AT5G39580	1
1mM	AT2G34600	activates	AT5G19110	0.88
1mM	AT2G34600	inhibits	AT2G41100	0.88
1mM	AT2G34600	inhibits	AT1G70700	0.44
1mM	AT2G36890	activates	AT2G34600	1
1mM	AT2G36890	inhibits	AT4G38310	0.7
1mM	AT2G40140	inhibits	AT5G47710	1
1mM	AT2G43140	activates	AT1G64390	1
1mM	AT2G43140	activates	AT2G39530	1
1mM	AT2G43140	activates	AT5G48430	1
1mM	AT2G43140	activates	AT5G64120	1
1mM	AT2G43140	inhibits	AT2G43820	1
1mM	AT2G43140	inhibits	AT5G47450	1
1mM	AT2G43140	activates	AT5G25110	0.98
1mM	AT2G43140	activates	AT5G01210	0.58
1mM	AT2G44840	inhibits	AT1G17380	1	N
1mM	AT2G44840	inhibits	AT1G72450	0.98	Y
1mM	AT2G44840	inhibits	AT2G06050	0.98	N
1mM	AT2G44840	activates	AT4G31800	0.94	N
1mM	AT2G44840	activates	AT1G74950	0.92	N
1mM	AT2G44840	inhibits	AT2G46510	0.46	N
1mM	AT2G46310	activates	AT4G33220	1
1mM	AT2G46510	activates	AT4G08950	1
1mM	AT2G46510	inhibits	AT4G31800	1
1mM	AT2G46510	inhibits	AT4G36950	1
1mM	AT2G46510	activates	AT1G17380	0.9
1mM	AT2G46510	activates	AT2G06050	0.58
1mM	AT2G46830	activates	AT1G24530	1
1mM	AT2G46830	activates	AT1G27020	1
1mM	AT2G46830	activates	AT1G64390	1
1mM	AT2G46830	activates	AT2G26370	1
1mM	AT2G46830	activates	AT2G31081	1
1mM	AT2G46830	activates	AT2G43535	1
1mM	AT2G46830	activates	AT3G23150	1
1mM	AT2G46830	activates	AT3G46650	1
1mM	AT2G46830	activates	AT4G29905	1
1mM	AT2G46830	activates	AT4G39675	1
1mM	AT2G46830	activates	AT5G07580	1
1mM	AT2G46830	activates	AT5G48430	1
1mM	AT2G46830	activates	AT5G61590	1
1mM	AT2G46830	activates	AT5G62720	1
1mM	AT2G46830	inhibits	AT1G28330	1
1mM	AT2G46830	inhibits	AT1G49570	1
1mM	AT2G46830	inhibits	AT1G70880	1
1mM	AT2G46830	inhibits	AT2G05620	1
1mM	AT2G46830	inhibits	AT2G22122	1
1mM	AT2G46830	inhibits	AT2G40330	1
1mM	AT2G46830	inhibits	AT3G10020	1
1mM	AT2G46830	inhibits	AT5G19890	1
1mM	AT2G46830	inhibits	AT5G20250	1
1mM	AT2G46830	inhibits	AT1G23880	0.98
1mM	AT2G46830	inhibits	AT1G61590	0.96
1mM	AT2G46830	inhibits	AT3G56370	0.96
1mM	AT2G46830	activates	AT5G35630	0.66
1mM	AT2G46830	activates	AT1G49230	0.62
1mM	AT2G46830	inhibits	AT4G19700	0.48
1mM	AT2G46830	inhibits	AT3G04765	0.34
1mM	AT3G02400	activates	AT1G25370	1
1mM	AT3G02400	inhibits	AT3G29252	1
1mM	AT3G02400	inhibits	ATMG01390	1
1mM	AT3G02400	inhibits	AT3G02620	0.86
1mM	AT3G03750	activates	AT4G29740	1
1mM	AT3G06590	activates	AT1G23720	1
1mM	AT3G06590	activates	AT1G63100	1
1mM	AT3G06590	activates	AT2G36680	1
1mM	AT3G06590	activates	AT5G55110	1
1mM	AT3G06590	activates	AT5G65520	1
1mM	AT3G06590	inhibits	AT2G30340	1
1mM	AT3G06590	inhibits	AT5G62350	1
1mM	AT3G06590	activates	AT3G14940	0.98
1mM	AT3G06590	inhibits	AT4G39720	0.92
1mM	AT3G06590	inhibits	AT5G28510	0.58
1mM	AT3G15540	activates	AT4G15248	1
1mM	AT3G15540	activates	AT4G19690	1
1mM	AT3G15540	inhibits	AT1G21930	1
1mM	AT3G15540	inhibits	AT1G17530	0.92
1mM	AT3G16500	activates	AT2G43820	1
1mM	AT3G16500	inhibits	AT2G47160	1
1mM	AT3G16500	inhibits	AT3G46650	1
1mM	AT3G16500	inhibits	AT4G39675	1
1mM	AT3G16500	inhibits	AT5G12850	1
1mM	AT3G16500	inhibits	AT5G26010	1
1mM	AT3G16500	inhibits	AT5G38940	1
1mM	AT3G16500	inhibits	AT5G48430	1
1mM	AT3G16500	activates	AT2G22122	0.92
1mM	AT3G16500	inhibits	AT5G61590	0.68
1mM	AT3G23240	activates	AT1G68765	1
1mM	AT3G23240	activates	AT2G35270	1
1mM	AT3G24520	activates	AT5G42825	1	N
1mM	AT3G46600	activates	AT2G34600	1
1mM	AT3G48920	activates	AT2G34600	1
1mM	AT3G50060	inhibits	AT4G15150	1	Y
1mM	AT4G04890	inhibits	AT4G32860	1	N
1mM	AT4G11070	activates	AT1G66730	1
1mM	AT4G11070	activates	AT2G20670	1
1mM	AT4G11070	activates	AT3G22780	1
1mM	AT4G11070	activates	AT4G01650	1
1mM	AT4G11070	activates	AT5G42825	1
1mM	AT4G11070	activates	AT5G45700	1
1mM	AT4G11070	inhibits	AT4G37300	1
1mM	AT4G11070	activates	AT3G48180	0.94
1mM	AT4G11070	inhibits	AT5G44050	0.48
1mM	AT4G16141	activates	AT3G22840	1
1mM	AT4G16141	inhibits	AT5G63860	1
1mM	AT4G16141	activates	AT1G53920	0.98
1mM	AT4G16141	activates	AT5G13490	0.76
1mM	AT4G16141	activates	AT5G06860	0.66
1mM	AT4G17500	activates	AT2G30040	1
1mM	AT4G17500	activates	AT2G44080	1
1mM	AT4G17500	activates	AT5G04340	1
1mM	AT4G18880	activates	AT1G67310	1	N
1mM	AT4G18880	activates	AT4G20020	1	N
1mM	AT4G18880	activates	AT5G52890	1	N
1mM	AT4G18880	activates	AT4G11070	0.9	N
1mM	AT4G29930	activates	AT1G27020	1
1mM	AT4G29930	activates	AT2G16660	1
1mM	AT4G29930	activates	AT2G18193	1
1mM	AT4G29930	activates	AT2G38240	1
1mM	AT4G29930	activates	AT2G46180	1
1mM	AT4G29930	activates	AT5G12270	1
1mM	AT4G29930	activates	AT5G40590	1
1mM	AT4G29930	activates	AT5G62360	1
1mM	AT4G29930	inhibits	AT1G15670	1
1mM	AT4G29930	inhibits	AT5G19890	1
1mM	AT4G29930	activates	AT3G45160	0.96
1mM	AT4G29930	activates	AT4G29690	0.52
1mM	AT4G31800	activates	AT2G46510	1	N
1mM	AT4G31800	activates	AT4G08950	1	N
1mM	AT4G31800	inhibits	AT2G06050	1	Y
1mM	AT4G31800	inhibits	AT4G36950	1	N
1mM	AT4G31800	inhibits	AT2G19570	0.96	Y
1mM	AT4G31800	inhibits	AT1G17380	0.86	N
1mM	AT4G31800	activates	AT5G13220	0.78	Y
1mM	AT4G31800	activates	AT1G72450	0.52	Y
1mM	AT4G32800	activates	AT5G40590	1	N
1mM	AT4G32800	inhibits	AT1G55525	1	N
1mM	AT4G32800	inhibits	AT2G18193	1	N
1mM	AT4G33880	activates	AT1G21050	1
1mM	AT4G33880	activates	AT5G14580	1
1mM	AT4G33880	inhibits	AT3G16500	1
1mM	AT4G33880	inhibits	AT3G48920	1
1mM	AT4G33880	inhibits	AT5G65530	1
1mM	AT4G33880	inhibits	AT5G64700	0.98
1mM	AT4G33880	inhibits	AT1G76560	0.84
1mM	AT4G33880	activates	AT5G56080	0.42
1mM	AT4G34000	inhibits	AT3G14940	1
1mM	AT4G34410	activates	AT4G31800	1	Y
1mM	AT4G34410	activates	AT4G36950	1	Y
1mM	AT4G34410	activates	AT4G08950	0.98	N
1mM	AT4G34410	inhibits	AT2G06050	0.92	Y
1mM	AT4G34410	inhibits	AT1G72450	0.74	N
1mM	AT4G34410	inhibits	AT2G46510	0.62	N
1mM	AT4G36990	activates	AT1G61730	1
1mM	AT4G36990	activates	AT1G63100	1
1mM	AT4G36990	activates	AT2G16060	1
1mM	AT4G36990	activates	AT3G28550	1
1mM	AT4G36990	activates	AT5G10960	1
1mM	AT4G36990	activates	AT5G47140	1
1mM	AT4G36990	inhibits	AT1G27290	1
1mM	AT4G36990	inhibits	AT1G67920	1
1mM	AT4G36990	inhibits	AT2G30340	1
1mM	AT4G36990	inhibits	AT2G47590	1
1mM	AT4G36990	inhibits	AT3G49010	1
1mM	AT4G36990	inhibits	AT4G10130	1
1mM	AT4G36990	inhibits	AT4G22570	1
1mM	AT4G36990	inhibits	AT5G44050	1
1mM	AT4G36990	inhibits	AT5G47100	1
1mM	AT4G36990	activates	AT5G11990	0.72
1mM	AT4G36990	activates	AT3G05220	0.34
1mM	AT5G04340	inhibits	AT2G44080	1
1mM	AT5G07580	activates	AT1G24530	1
1mM	AT5G07580	activates	AT2G43535	1
1mM	AT5G07580	activates	AT2G44710	1
1mM	AT5G07580	activates	AT3G10985	1
1mM	AT5G07580	activates	AT3G13780	1
1mM	AT5G07580	activates	AT3G23150	1
1mM	AT5G07580	activates	AT3G46650	1
1mM	AT5G07580	activates	AT3G46700	1
1mM	AT5G07580	activates	AT4G29905	1
1mM	AT5G07580	activates	AT4G33960	1
1mM	AT5G07580	activates	AT4G39675	1
1mM	AT5G07580	activates	AT5G61590	1
1mM	AT5G07580	inhibits	AT1G28330	1
1mM	AT5G07580	inhibits	AT1G49570	1
1mM	AT5G07580	inhibits	AT2G22122	1
1mM	AT5G07580	inhibits	AT2G40330	1
1mM	AT5G07580	inhibits	AT3G10020	1
1mM	AT5G07580	inhibits	AT4G14580	1
1mM	AT5G07580	inhibits	AT5G20250	1
1mM	AT5G07580	inhibits	AT4G00752	0.56
1mM	AT5G07580	inhibits	AT1G61590	0.5
1mM	AT5G07580	activates	AT2G26370	0.34
1mM	AT5G12850	activates	AT1G77525	1
1mM	AT5G12850	activates	AT3G48180	1
1mM	AT5G12850	activates	AT5G14580	1
1mM	AT5G12850	activates	AT5G46030	1
1mM	AT5G12850	inhibits	AT1G63295	1
1mM	AT5G12850	inhibits	AT3G56370	1
1mM	AT5G12850	inhibits	AT5G55480	1
1mM	AT5G12850	activates	AT3G10985	0.86
1mM	AT5G12850	activates	AT3G16500	0.86
1mM	AT5G12850	activates	AT2G31081	0.62
1mM	AT5G12850	activates	AT3G03190	0.36
1mM	AT5G13220	activates	AT1G70700	1
1mM	AT5G13220	activates	AT3G09950	1
1mM	AT5G13220	inhibits	AT3G22275	1
1mM	AT5G13220	inhibits	AT5G19110	1
1mM	AT5G37260	activates	AT1G63940	1
1mM	AT5G43650	activates	AT1G28480	1
1mM	AT5G43650	activates	AT4G08950	1
1mM	AT5G43650	inhibits	AT1G51913	1
1mM	AT5G43650	inhibits	AT2G41100	1
1mM	AT5G43650	inhibits	AT4G31800	1
1mM	AT5G43650	inhibits	AT4G36950	1
1mM	AT5G43650	activates	AT2G46510	0.96
1mM	AT5G44180	activates	AT3G03750	1
1mM	AT5G44180	inhibits	AT5G63950	1
1mM	AT5G47140	activates	AT3G49570	1
1mM	AT5G47140	inhibits	AT1G17530	1
1mM	AT5G47140	inhibits	AT1G67920	1
1mM	AT5G47140	inhibits	AT3G45210	1
1mM	AT5G47140	inhibits	AT5G47100	1
1mM	AT5G47140	inhibits	AT3G07425	0.54
1mM	AT5G51190	inhibits	AT4G20020	1	Y
1mM	AT5G58010	inhibits	AT1G31750	1
1mM	AT5G58010	activates	AT5G63860	0.84
1mM	AT5G60120	activates	AT1G56580	1
1mM	AT5G60120	inhibits	AT5G65880	0.78
1mM	AT5G61430	activates	AT1G51370	1
1mM	AT5G61590	activates	AT1G24530	1
1mM	AT5G61590	activates	AT2G46830	1
1mM	AT5G61590	activates	AT3G13780	1
1mM	AT5G61590	activates	AT3G46650	1
1mM	AT5G61590	activates	AT4G29905	1
1mM	AT5G61590	activates	AT4G39675	1
1mM	AT5G61590	activates	AT5G07580	1
1mM	AT5G61590	activates	AT5G53880	1
1mM	AT5G61590	inhibits	AT1G61590	1
1mM	AT5G61590	inhibits	AT2G22122	1
1mM	AT5G61590	inhibits	AT2G40330	1
1mM	AT5G61590	inhibits	AT3G10020	1
1mM	AT5G61590	inhibits	AT4G32480	1
1mM	AT5G61590	inhibits	AT5G20250	1
1mM	AT5G61590	inhibits	AT5G60770	1
1mM	AT5G61590	activates	AT2G43535	0.78
1mM	AT5G61590	activates	AT5G48430	0.78
1mM	AT5G61590	inhibits	AT5G19890	0.74
1mM	AT5G61590	activates	AT1G64390	0.56
1mM	AT5G61590	inhibits	AT3G12320	0.5
1mM	AT5G61590	activates	AT1G49230	0.34
1mM	AT5G67300	activates	AT1G08920	1	N
1mM	AT5G67300	activates	AT1G16370	1	Y
1mM	AT5G67300	activates	AT2G20562	1	Y
1mM	AT5G67300	inhibits	AT2G32150	1	Y
1mM	AT5G67300	inhibits	AT4G31820	1	N
