# Supplementary material for: Modelling the short-term response to nitrogen that coordinates events in lateral root initiation
Source: Quant Plant Biol. 2026 May 5;7:e12. doi: 10.1017/qpb.2026.10047 (PMC13280857; doi:10.1017/qpb.2026.10047)
Supplement: Gaudinier et al. supplementary material [file S2632882826100472sup001.zip › TableS5_Gene_Expression_Max_TFs_N-DEGs.xlsx]

## Sheet: Blad1
gene_ID	A_J0121	C_SKP2B	X_HB53	U_DIV_SKP2B	H_GFP_DCs	D_SMALL_DCs	G_SMALL_YFP_DCs	M_DAUGHTERs
AT1G43160	329.116	324.409	118.736	275.368	92.8786	558.261	511.56	613.04
AT2G43140	4.67087	1.73087	1.67422	2.32639	2.96387	3.41511	1.19015	2.10799
AT2G46510	54.5057	34.0422	35.9044	27.9681	38.4481	127.847	68.4563	68.9825
AT4G34000	44.397	74.341	45.7073	42.6176	38.6251	109.439	32.2047	45.7625
AT5G07680	3.62298	1.89895	1.6481	1.30175	0.613587	24.0643	7.85999	6.42828
AT5G37260	33.1292	38.0036	13.1266	31.5038	13.6271	80.7841	21.3031	30.1232
AT5G61430	1.39193	0.498329	0.441118	0.161239	0.989341	1.62052	0.735668	0.726891
AT5G61590	11.3157	7.21609	11.8261	10.2151	2.34693	6.09343	11.6183	10.3256
AT5G67300	135.389	135.278	117.831	115.166	126.828	315.56	277.815	356.96
AT1G03040	59.3366	20.7801	30.8204	25.1487	44.6403	78.2487	30.4518	30.6378
AT1G03840	13.6922	4.73129	3.31255	3.51797	0.890244	0.67166	3.05108	2.02117
AT1G13260	28.5124	21.3359	18.9646	17.2999	19.7101	46.0813	36.8501	45.5276
AT1G17380	136.002	60.3323	96.5754	122.24	166.337	133.813	104.169	83.5667
AT1G61730	17.5374	13.8559	19.576	17.5038	21.3121	13.8322	16.9285	12.9478
AT1G63100	1.05228	2.18069	14.6607	6.6115	10.3402	1.26814	11.3469	3.23681
AT1G67310	12.0666	18.7062	15.9473	12.1134	12.1492	29.1385	11.303	12.4099
AT1G70700	226.152	106.04	47.232	101.159	67.4765	235.087	219.025	307.768
AT1G72450	67.0584	19.4341	43.3517	45.6522	40.9543	27.0191	144.475	142.24
AT1G74950	687.332	624.354	431.237	532.279	508.797	1372.11	848.66	951.065
AT1G76890	10.5459	14.1972	9.28506	15.2344	13.965	19.528	0.637734	22.0801
AT1G80840	623.587	222.551	382.784	363.988	404.666	1773.89	639.496	683.623
AT2G01430	12.4171	5.26888	11.3375	26.8222	69.3185	10.565	106.237	99.6205
AT2G19260	2.69381	1.53509	2.24712	2.82021	3.38128	1.45417	1.51363	1.89656
AT2G23290	2.18501	2.70664	3.54264	1.9452	2.18857	5.56775	2.30745	1.924
AT2G30340	0.169687	34.0745	9.29433	5.28293	4.07473	1.30114	3.44838	10.5291
AT2G33550	4.95906	1.1861	3.0753	0.586293	1.66598	1.12093	3.77105	2.02811
AT2G34600	25.0319	8.26239	6.55052	3.13462	6.30567	7.91394	333.616	344.99
AT2G36480	7.11726	9.97372	11.0407	10.3184	8.07272	4.66035	10.9731	8.20565
AT2G36890	14.2657	12.7665	21.8466	15.0855	7.6365	95.5863	16.0055	25.3412
AT2G38250	25.857	8.63554	7.06777	7.86091	8.93647	17.2672	10.7839	13.5253
AT2G40140	168.396	65.1774	81.1619	88.0004	67.8293	334.89	73.9865	73.3094
AT2G44840	76.392	51.4473	45.6994	45.2586	55.0677	87.6571	27.8791	29.07
AT2G46310	4.32526	1.45963	9.47196	11.1165	24.1005	0.433955	6.90555	2.61084
AT2G46830	5.58897	4.61951	4.95356	2.47254	36.3126	21.9096	4.3491	3.90105
AT3G02400	4.74513	1.7399	2.33946	1.00953	5.1372	0.622124	2.88162	1.16051
AT3G03750	10.7498	9.77111	9.03778	5.99369	10.2529	11.1538	8.83032	13.9042
AT3G15540	214.835	63.8136	80.7858	179.077	184.946	135.246	30.8568	94.5991
AT3G16500	33.2515	2.52124	16.822	7.08493	19.2276	0.953954	10.1572	9.49883
AT3G22780	8.53265	10.7467	13.6255	12.2053	17.0012	3.00896	8.86642	6.6001
AT3G23240	2.33566	0.948118	4.70033	1.89391	11.2354	2.48808	12.8557	11.1694
AT3G24520	21.4267	14.4687	33.9068	32.1611	81.7233	19.8925	34.5088	49.1893
AT3G43440	21.0286	16.2822	14.7991	19.0939	14.6081	15.3005	16.0146	12.4573
AT3G46600	26.2149	27.5208	27.1241	23.3952	26.6514	60.3563	29.775	27.4339
AT3G48920	0.769353	3.04804	0.902546	3.58094	0.312394	0.517062	16.03	14.1111
AT3G50060	9.25778	9.68775	8.35589	9.82259	9.4716	29.7735	6.7595	10.547
AT3G56570	2.25987	1.60746	5.12296	0.32421	1.52753	0.861627	7.27271	0.59396
AT3G60490	10.5368	1.74923	7.8368	6.86641	10.1663	0.803339	0.89998	0.441173
AT3G61850	103.315	11.2706	53.1687	44.0464	47.7228	49.3617	0.536841	2.87807
AT4G04890	1.66704	1.26565	3.79704	4.4058	1.26657	0.0439756	0.457803	0.329284
AT4G11070	0.0264853	0.114185	4.7931	0	0.443033	0.224263	0.766656	0.448205
AT4G17500	309.503	173.189	255.774	256.263	176.676	425.333	292.558	415.367
AT4G18880	45.5199	16.745	39.7508	38.4369	28.0093	72.7455	73.5686	86.5447
AT4G29930	58.5652	30.519	66.7215	43.1974	25.136	199.093	53.6876	60.2568
AT4G31800	367.997	144.913	175.346	184.668	146.61	617.078	570.904	367.501
AT4G32800	6.78817	1.49567	6.03515	1.55468	5.471	0.732935	0.460993	0.187557
AT4G33880	0.0412415	2.88242	2.60764	7.8627	0.966961	0.980829	0.0268679	5.5228
AT4G34410	148.177	92.1902	154.151	136.279	167.528	471.638	313.205	349.87
AT4G36740	4.33911	5.29656	30.502	27.3728	29.2767	1.21634	4.66242	3.93254
AT4G36990	459.11	335.632	178.903	417.816	193.788	1158.41	578.193	829.217
AT4G38340	0.284821	1.16573	0.248248	0.426941	0.327146	11.1893	1.2136	0.533526
AT5G04340	296.888	65.5481	83.0198	116.551	93.6307	205.082	191.709	247.667
AT5G07580	29.6779	5.54311	14.8428	27.577	4.08822	18.1002	4.52184	9.84965
AT5G12850	12.1696	15.1914	16.3925	11.6555	10.7085	14.0301	3.55652	9.31818
AT5G13220	326.339	147.657	178.855	200.981	171.539	717.256	167.72	225.286
AT5G43170	6.24486	2.55704	3.91785	13.2482	8.95936	14.3893	6.12352	6.21926
AT5G43650	40.7267	22.4419	31.3224	18.5528	19.7154	53.9359	30.8075	38.559
AT5G44180	2.36594	3.50492	4.83528	2.52055	4.23064	4.71316	3.32864	2.39117
AT5G47140	10.8041	7.2853	7.87293	7.77763	2.82051	25.1085	3.5506	10.2842
AT5G51190	44.4395	2.83774	32.044	43.1862	22.0563	17.7653	6.4769	5.78031
AT5G58010	1.33733	35.1457	41.8495	69.1009	10.8268	4.98602	0.145252	64.6521
AT5G60120	28.9441	25.1771	22.7187	25.7981	13.7622	47.3331	19.2719	28.2077
AT4G16141	13.0324	20.8818	27.189	33.9346	61.069	3.69109	42.0163	15.5908
AT2G27110	3.3401	2.41609	5.79908	2.49123	2.0398	1.48793	4.83147	1.94026
AT3G06590	25.4624	13.6172	13.2778	10.6689	10.974	52.1041	9.30679	10.7623
