# Supplementary material for: Modelling the short-term response to nitrogen that coordinates events in lateral root initiation
Source: Quant Plant Biol. 2026 May 5;7:e12. doi: 10.1017/qpb.2026.10047 (PMC13280857; doi:10.1017/qpb.2026.10047)
Supplement: Gaudinier et al. supplementary material [file S2632882826100472sup001.zip › TableS6_EnrichedMotifs.xlsx]

## Sheet: Blad1
Network	Motif	Occurrences	Random_occurrence	Z-score	E-value
LR_dev	FFL	257	59.18	26.755	<0.02
LR_dev	Cascade	802	872.75	-15.338	1
LR_dev	Bi-parallel	420	189.72	11.185	<0.02
LR_dev	Bi-fan	1056	278	23.133	<0.02
LR_dev	FB	86	13.28	17.678	<0.02
